# Supplementary material for: Genetic and physiological determinants of lettuce partial resistance to Impatiens necrotic spot virus
Source: Front Plant Sci. 2023 Jun 8;14:1163683. doi: 10.3389/fpls.2023.1163683 (PMC10285314; doi:10.3389/fpls.2023.1163683)
Supplement: Supplementary Table 1 — Phenotypic data for 496 accessions used in GWAS (plus two L. indica accessions). Data are provided for INSV incidence, content of chlorophyll and anthocyanins, plant development, and thrips feeding damage. [file Table_1.xlsx]

## Sheet: Data
ID#	Accession	I16-S1	I18-S1	I19-S1	I19-S2	I19-S3	I20-B1	I20-B2	I20-B3	I20-C1	I21-B1	I21-C1	I22-S1	INSVx	ACI-Lb	SPAD-Sqrt	PDx	TFD
1	01-778M	0.776897	-0.388605	-2.11274	0.913034	-1.55329	0.409482	1.16664	-0.672888	1.29919	-0.828236	-0.586791	-0.526712	-0.175334	3.71149	7.25259	-0.662823	0.330074
2	01-781M	-0.59541	-0.119416	-1.29442	-0.056301	-0.788368	-0.277526	-0.695555	0.857735	1.72976	0.789284	-1.32518	-0.7726	-0.212334	3.40599	7.11337	-0.634363	-1.77829
3	01-789M	0.232508	-0.938841	-0.854053	-0.753715	0.160428	-0.696957	-0.461874	-0.672888	0.452345	-0.131284	-0.586791	-1.02105	-0.439348	3.47249	7.30068	-0.486508	-2.40228
4	Alpi	-0.59541	-0.433954	-0.0408526	0.521468	0.493318	0.880585	0.508002	0.22655	-0.59929	0.740978	0.685612	-1.02105	0.113829	3.03562	7.07814	-0.664375	-0.0613002
5	Altara	2.53606	-0.938841	0.125404	-0.753715	0.160428	-0.0253735	0.0512828	0.835816	1.16283	-0.483725	-0.586791	-0.280471	0.150242	2.94486	6.69328	-0.654027	-1.26547
6	Apache	0.979457	0.566303	-0.295227	0.472269	-1.10426	-0.0355265	1.55203	-0.0971504	-1.14787	0.282112	0.998767	0.045316	0.184685	3.39232	7.28697	-0.682652	0.865134
7	APP01-04A	-0.59541	-0.938841				-0.696957	-0.461874	-0.672888	0.452345	-1.72466	0.632343	-1.64291	-0.62765	2.45943	5.95819	-0.230367
8	Athena	0.979457	-0.938841	-0.854053	0.0716793	0.441047	-0.696957	-0.461874	-0.672888	0.452345	0.966291	-0.586791	0.045316	-0.104606	3.18587	7.17635	-0.596628	-0.437271
9	Auburn	0.575398	0.0791099	0.125404	-1.87187	-1.55329	-1.40534	-0.983923	-0.0971504	0.452345	-1.72466	-0.586791	0.045316	-0.578788	7.08958	7.04982	-0.314262	0
10	Augustus		0.71838	-1.29442	-0.322678	-0.788368	0.797602	1.74034	-1.41584	-0.190421	0.908978	-1.32518	0.045316	-0.102391	3.54844	7.11337	-0.787113	0.179642
11	Avalanche	-0.59541	-0.30464	0.409352	-0.221774	-1.10426	-1.40534	0.745395	-0.0971504	-1.14787	-0.742412	-0.116262	0.045316	-0.377922	3.47249	7.04273	-0.585027	-0.698723
12	Balady Aswan Green	-0.59541	-0.30464	1.28855	2.64524	1.50988	0.0787305	-1.64386	-1.41584	-1.14787	0.112939	-0.116262	-1.02105	-0.0508005	2.43296	6.12372	0.831259	2.16289
13	Balady Aswan Red	-0.59541	0.498572	1.39528	-1.36114	-0.152288	0.395725	-1.64386	-1.41584	2.21836	-0.316706	0.650932	-1.02105	-0.112287	2.926	6.40312	1.09485	0
14	Balady Banha	1.77297	1.7733	0.789645	0.67449	-0.38356	3.08665	3.08362	1.34946	1.85732	1.08483	0.197983	1.38957	1.38969	2.63227	6.31664	-0.279794	-0.303235
15	Balady Barrage	2.71009	1.44718	1.45886	1.23088	0.861259	1.18292	1.58717	1.3245	-0.59929	1.53542	0.504825	1.38957	1.21945	2.37851	6.05805	-0.414178	0.625614
16	Balady Cairo	0.575398	0.327084	0.974237	-0.107634	-0.0983104	0.630542	0.301831	0.300563	0.952554	0.00735584	0.315325	1.38957	0.464043	2.74416	6.03324	-0.353789	-0.0792126
17	Balloon	-0.59541	1.24659				2.40451	-0.461874	0.64435	0.452345	-1.72466	0.583798	0.045316	0.288329	2.56071	5.6921	0.411903
18	Barcarole	-0.59541	-0.270669	0.534974	0.377069	0.700757	0.0991079	0.66008	0.351716	0.893801	-0.936131	1.10859	0.045316	0.247434	3.07039	6.94982	-0.332765	-0.511557
19	Bautista	1.55027	-0.617038	0.284578	-0.605423	-0.38356	2.28578	-0.672882	0.567662	-0.190421	1.83761	0.180012	-0.526712	0.309156	3.15381	7.03562	-0.66049	0.440082
20	Bella	0.575398	0.71838	-0.634954	-1.58818	-0.788368	-0.277526	-1.64386	0.174456	1.21468	-0.134777	-1.32518	1.38957	-0.193364	2.48543	6.37181	0.431854	0.782691
21	Beretta	0.575398	-1.23048	0.711817	-0.605423	-0.788368	0.327996	-1.64386	0.287237	-0.190421	0.962194	-1.32518	0.045316	-0.239482	3.37851	6.9857	-0.35445	-1.77829
22	Bionda Degli Ortolani	-0.59541	0.0791099	-0.854053	0.913034	0.697797	-1.40534	-0.983923	-0.0971504	0.452345	1.64238	-0.586791	-0.280471	-0.0848734	2.3505	5.68331	0.483565	0
23	Bionda Lenta a Montare	-0.59541	-0.388605	0.631835	-2.24936	-0.511544	-1.40534	-0.983923	-0.0971504	0.452345	-1.72466	-0.586791	-1.40291	-0.73846	1.88753	5.57674	-0.653433	0.330074
24	Black Seeded Bath	0.575398	1.09012	0.789645	-1.58818	0.780158	-0.0507633	0.843815	1.42989	-0.190421	0.714537	-1.32518	1.38957	0.371549	3.37851	6.31664	0.614134	-0.945908
25	Blonde Lente a Monter	-0.59541	-1.71864	0.125404	0.913034	-1.55329	-0.696957	-0.461874	-0.672888	0.452345	0.282112	-0.586791	-0.526712	-0.419972	2.18587	5.52268	-0.83327	0
26	Blush Butter Cos	-0.59541	-0.617038	2.74182	-1.14787	-1.31592	-0.277526	-0.27245	-1.41584	-0.190421	0.0180833	-1.32518	-0.7726	-0.430863	2.76553	4.65833	0.99317	-1.77829
27	Brave Heart	0.232508	0.0791099	0.125404	0.913034	-0.511544	0.954005	-0.0615512	-1.41584	0.452345	1.02761	-0.586791	0.045316	0.104467	3.1375	7.28697	-0.572546	0
28	Bubbles	0.163715	-0.836552	-0.295227	-0.916922	-0.254949	-0.277526	1.14663	-1.41584	-1.14787	-0.521786	-0.116262	0.045316	-0.368939	2.94486	6.04152	-0.882099	-0.698723
29	Bunte Forellen	-0.59541	-0.836552	-0.295227	-0.916922	-1.10426	-1.40534	-0.983923	-0.0971504	-1.14787	-1.72466	-0.116262	-1.02105	-0.85372	3.12102	4.93964	-0.646616	2.56954
30	Caesar		0.566303	1.28855	0.63644	0.523687	0.440025	0.0512828	-0.0971504	-1.14787	-0.249256	-0.116262	0.045316	0.17646	3.33628	7.06399	-0.671757	0.179642
31	Camino Real	0.776897	-0.938841	-0.854053	0.913034	-0.947607	0.248634	-0.983923	-0.0971504	0.452345	-0.172484	-0.586791	0.532503	-0.13812	3.91648	6.83374	-0.652878	0.676093
32	Catalana de Repollo Verde	0.575398	-0.119416	-0.634954	-1.14787	-2.58956	-0.277526	-1.64386	-1.41584	1.12832	-0.550227	-1.32518	-0.526712	-0.710619	3.03562	5.97495	-0.430758	1.81681
33	Chicon des Charentes		0.71838	-1.29442	-1.14787	-0.0422914	-1.40534	0.444831	-0.0971504	-0.190421	-0.0197431	-1.32518	1.38957	-0.269968	2.29278	5.79655	-0.667574	0.440082
34	Citori	-0.59541	0.71838	1.21587	-0.322678	-1.31592	1.46206	1.36651	0.982476	-0.190421	0.772307	-1.32518	1.38957	0.346464	3.1375	7.23878	-0.664647	-0.945908
35	Clemente	-0.59541	0.0393024	-0.748473	-0.68739	-0.0400635	1.43313	-0.144025	0.953924	-0.59929	0.453494	0.164655	0.532503	0.0635294	3.3505	6.77495	-0.538334	0.728357
36	Coastal Star	-0.59541	0.153275	-0.295227	0.28784	-0.254949	-0.696957	-0.461874	-0.672888	-1.14787	0.41459	-0.116262	0.045316	-0.278368	3.48543	7.1624	-0.711999	-0.698723
37	Conquistador	1.15308	0.18344	0.0076578	0.527338	0.163965	-0.0736416	-1.25182	-0.349002	-0.59929	0.387358	0.43165	-0.280471	0.0250214	3.98185	7.46324	-0.681556	0.37079
38	Cordon Bleu	-0.59541	2.28012	0.409352	-0.469412	-1.10426	-0.277526	-1.64386	-1.41584	-1.14787	-1.72466	-0.116262	-0.526712	-0.527696	2.56071	5.79655	0.0510482	0.865134
39	Cornell#4	0.575398	-0.617038	-1.29442	0.180012	-2.58956	0.259115	1.16664	0.520305	-0.190421	0.41459	-1.32518	0.045316	-0.237937	3.10434	6.54981	-0.705684	-0.303235
40	Corsair	0.232508	0.71838	-1.29442	0.41302	0.780158	-0.277526	-1.64386	-1.41584	-0.190421	1.16419	-1.32518	0.288332	-0.212555	3.60881	7.30753	-0.816073	-0.945908
41	Corsaro	0.979457	-0.938841				-0.696957	-0.461874	-0.672888	0.452345	0.357969	0.892298	1.38957	0.144565	3.10434	7.10634	-0.168329
42	Corsica	0.575398	1.30602	-0.295227	-0.469412	0.359116	-1.40534	-0.983923	-0.0971504	0.972881	0.387358	-0.116262	1.38957	0.135253	3.47249	7.04982	-0.775126	0.865134
43	Cos King	0.373844	0.153275	0.902863	0.28784	-0.632965	-0.277526	-0.731928	0.567662	-1.14787	-0.352174	-0.116262	1.38957	0.0346939	3.43296	6.94262	-0.633508	0.179642
44	Cosberg	-0.59541	0.498572	1.39528	-2.13632	-1.55329	-0.277526	-1.64386	-1.41584	1.29919	-1.72466	0.228943	-1.40291	-0.610653	2.70044	4.95984	-0.29514	-1.26547
45	Cosmic	1.43874	-1.54494	-0.295227	-0.916922	-0.254949	0.145121	0.616094	-0.0971504	0.932612	-0.168914	0.420604	-0.526712	-0.0209703	3.21723	7.50333	-0.618091	-0.698723
46	Cosmo	-0.59541	-0.119416	0.284578	0.180012	-0.38356	0.183697	0.427917	1.30035	-0.190421	0.295109	-1.32518	0.045316	0.00858218	3.18587	6.64078	-0.569903	1.09638
47	Costa Rica #4	-0.59541	0.566303	-0.295227	0.105062	1.50988	0.797602	-1.24068	0.250185	-1.14787	1.1955	-0.116262	-0.526712	0.0418637	3.16993	6.80441	-0.687253	0.179642
48	Craquante d'Avignon	1.43874	1.09012	-1.29442	-1.58818	-0.38356	0.490922	1.0264	-1.41584	-0.190421	0.06872	0.126424	-0.280471	-0.0759643	3.27798	6.89928	-0.554064	-1.77829
49	Craquerelle du Midi	-0.59541	-1.71864	0.125404	0.913034	1.15891	-0.277526	-1.64386	0.18743	0.452345	1.07767	-0.586791	-0.7726	-0.140003	3.43296	7.70714	-0.617635	-0.437271
50	Crato	2.15209	0.947988	0.409352	-0.916922	0.359116	0.104208	-0.769296	0.567662	-1.14787	-0.511444	-0.116262	1.38957	0.205683	3.24793	6.74537	-0.620177	0.179642
51	Crispactum	-0.59541	-1.23048	-1.29442	-0.056301	1.43802	0.736316	-1.64386	-1.41584	-0.190421	1.27214	-1.32518	0.532503	-0.314411	3.18587	7.05691	-0.649269	-1.77829
52	D.F. #47	0.575398	-0.617038	0.789645	-0.056301	-0.788368	1.3218	1.63404	1.45886	1.21468	1.07767	0.241906	0.288332	0.595052	3.40599	7.65506	-0.789822	2.16289
53	Dark Green Romaine	1.37814	-1.21613	-0.0408526	-0.107634	0.353885	-0.970126	0.159582	-0.0971504	1.58818	0.0821991	-0.866314	-0.526712	-0.0219116	3.1375	6.87386	-0.239204	-1.05096
54	Darkland	-0.59541	-0.110168	0.731689	0.605423	-0.26156	0.661803	0.128504	1.5714	-0.59929	0.188654	0.892298	-0.389661	0.235307	3.4551	7.24569	-0.63112	-0.511557
55	De Morges Braun	0.232508	-0.836552	1.59828	-0.469412	-1.10426	-1.40534	0.843815	-0.0971504	-1.14787	-1.72466	-0.116262	-0.526712	-0.396135	3.1375	5.94138	0.388297	0.555707
56	Defender	1.6738	1.44036	1.21587	1.7899	0.530193	1.06821	0.00768912	-0.672888	-0.190421	1.31112	-1.32518	0.842339	0.640917	3.08746	6.86294	-0.624936	1.36874
57	Delight	-0.59541	-0.388605	-0.854053	-1.87187	1.36937	-0.696957	-0.461874	-0.672888	0.452345	-1.72466	0.141691	0.288332	-0.417882	3.08746	6.73795	-0.960356	-1.26547
58	Density	-0.59541	0.153275	-0.295227	-0.916922	-0.254949	-0.277526	-1.64386	0.491295	-1.14787	0.301576	-0.116262	-0.280471	-0.381863	3.01792	7.4027	-0.675019	-0.698723
59	Devil's Tongue GP	2.05006	-1.54494	-0.295227	-0.916922	-1.10426	-0.277526	0.672882	-1.41584	-1.14787	-0.828236	-0.116262	-1.02105	-0.495433	4.95884	5.65685	-0.177779	0.555707
60	Diamond Gem	1.37814	-1.23048	-1.29442	0.180012	1.23134	-0.696957	-0.461874	-0.672888	-0.190421	0.06872	0.291559	0.532503	-0.0720644	3.29278	7.12039	-0.797	0.179642
61	Eiffel Tower	-0.59541	-0.30464	0.409352	0.472269	1.50988	-0.696957	-0.461874	-0.672888	-1.14787	-0.393894	0.781331	-1.02105	-0.176813	2.60881	6.34035	-0.179153	-0.698723
62	Evergreen	-0.59541	0.0791099	0.631835	-0.138562	0.441047	0.127196	-1.64386	1.85823	0.452345	-0.00235318	0.205704	0.045316	0.121716	3.03562	6.74537	-0.100387	0.330074
63	Express Cos	-0.59541	1.24659	0.125404	-0.396364	-0.152288	0.379316	0.718592	0.926129	0.452345	0.06872	-0.586791	1.38957	0.297985	3.40599	7.45654	-0.227778	-1.26547
64	Feria	-0.59541	-0.30464	-0.295227	-0.916922	-1.10426	0.015223	0.0512828	-0.0971504	-1.14787	-0.526241	-0.116262	-0.280471	-0.443162	3.48543	6.73795	-0.644783	-0.164098
65	FL. 43007	-0.59541	1.30602	0.409352	-0.916922	0.0698664	0.554923	0.843815	-0.0971504	-1.14787	-0.586956	-0.116262	0.045316	-0.0192734	3.73335	7.34166	-0.696637	0.179642
66	FL. 43008	-0.59541	0.947988	-0.295227	-0.916922	0.622423	-1.40534	-0.983923	0.64435	-1.14787	1.16167	1.1764	-0.526712	-0.109882	3.51096	7.23187	-0.778037	0.865134
67	FL. 49678	-0.59541	-1.23048	-0.634954	1.28155	-0.38356	0.0838215	0.00768912	-0.672888	-0.190421	-0.828236	-1.32518	0.532503	-0.329631	3.37851	7.84857	-0.685501	-0.303235
68	FL. 50100	-0.59541	0.318759	-1.29442	-0.605423	1.01282	1.84679	-1.64386	1.01612	1.12832	-0.119691	-1.32518	0.532503	0.0226104	3.52356	7.46324	-0.688709	-1.77829
69	FL. 50105	-0.59541	1.58879	-0.854053	0.913034	-0.947607	1.66888	-0.672882	3.08483	0.452345	0.365132	-0.586791	1.38957	0.48382	3.48543	7.47663	-0.949516	0.676093
70	FL. 60186	1.55027	0.498572	1.07794	-0.753715	0.935899	-0.696957	0.702099	0.588781	0.452345	-1.72466	-0.586791	0.045316	0.174092	3.81762	8.00625	-0.875326	0
71	FLA. 24069	-0.59541	-0.119416	-0.634954	-0.605423	0.258372	1.2577	0.793644	0.491295	-0.190421	0.45178	-1.32518	0.045316	-0.0143919	3.40599	7.36885	-0.871627	0.782691
72	Flashy Troutback	-0.59541	-0.938841	-0.854053	-1.87187	-1.55329	-1.40534	-0.983923	0.926129	0.452345	-0.651948	1.12744	-0.526712	-0.572956	3.91648	6.27694	0.0288826	-1.26547
73	Floricos	0.373844	-1.23048	-0.634954	0.180012	-2.58956	-0.696957	-0.461874	0.600968	-0.190421	0.49841	0.833742	-0.7726	-0.340822	2.98185	7.23878	-0.800635	-1.77829
74	Floricos 83	0.979457	-0.119416	-1.29442	-1.14787	-0.788368	1.06821	1.31003	1.39528	-0.190421	-0.42976	0.714612	-0.161771	0.111296	3.58496	7.55645	-0.915121	0.440082
75	Freckles	0.979457	-0.617038	0.789645	-0.605423	-1.31592	-0.277526	-0.27245	-1.41584	-0.190421	0.908978	-1.32518	-0.526712	-0.322369	2.88753	6.22896	-0.0850211	3.08483
76	Fredo	-0.59541	-1.23048	-1.29442	-1.58818	-0.38356	-0.696957	1.43485	1.91896	-0.190421	-1.72466	-1.32518	-0.526712	-0.516849	3.6893	7.0852	-1.04294	-1.77829
77	Fresh Heart	1.55027	-0.938841	0.125404	0.913034	-0.152288	-1.40534	-0.043585	-0.0971504	0.452345	1.92938	-0.586791	-0.280471	0.122163	3.62059	7.39594	-0.529257	0.676093
78	Frontier Cos	0.979457	-0.119416	0.284578	-1.14787	-0.38356	-1.40534	-0.983923	-0.0971504	-0.190421	-0.316706	-1.32518	-0.526712	-0.436021	3.67807	7.0852	-0.668734	-1.77829
79	Ga 1-9-1-2a	-0.59541	1.44036	0.284578	1.7899	-1.31592	0.75981	0.65372	-0.0971504	-0.190421	0.483262	-1.32518	0.532503	0.201671	2.88753	6.34035	0.798479	0.782691
80	Ga 1-9-1-2b PI 381933 0 -COS-	0.776897	0.884936	0.98662	0.913034	0.697797	0.926375	1.11267	-0.672888	0.452345	0.727418	1.19165	0.842339	0.736599	2.848	6.43428	0.405535	0.941923
81	Gardenia	1.23323	-0.110168	-0.0408526	0.115356	-0.785219	0.540186	0.216984	1.04653	0.841621	0.448349	0.164655	0.045316	0.309666	2.82782	6.77495	-0.67382	0.0613002
82	Gelbe Kasseler	1.15308	0.498572	1.39528	0.913034	0.935899	0.990638	0.355945	-0.0971504	0.452345	0.908978	0.467924	0.045316	0.668321	3.12102	7.15542	-0.662933	1.63603
83	Gem Stone	-0.59541	1.58879	0.237038	-0.753715	-1.55329	-1.40534	-0.983923	0.966064	0.452345	-1.37787	-0.586791	0.532503	-0.289966	2.80735	6.41872	-0.52138	0.676093
84	Genecorp Cos	-0.59541	-0.617038	-0.634954	-0.605423	0.780158	0.998961	1.26884	1.37529	-0.190421	-1.72466	-1.32518	0.045316	-0.102044	3.79701	7.50999	-0.636083	0.440082
85	Gladiator	1.3358	-0.30464	1.28855	-0.469412	0.359116				-1.14787	0.549777	0.187707	-0.161771	0.181917	3.43296	7.45654	-0.708257	-0.698723
86	Globus		0.566303	-0.295227	-0.469412	0.865722	-1.40534	-0.983923	-0.0971504	-1.14787	0.0180833	-0.116262	-0.526712	-0.326527	3.47249	7.12741	-0.825764	0.179642
87	Gorilla	-0.59541	-0.388605								-0.0990154	-0.586791	0.532503	-0.227464	3.45943	7.34166	-0.615643
88	Green Towers	0.373844	-0.995001	0.731689	-0.67449	0.163965	0.269624	-0.201266	-0.381749	-0.59929	0.16803	0.3021	0.532503	-0.0258366	3.1375	6.89202	-0.741623	-0.0613002
89	Grenadier	-0.59541	-1.71864	-2.11274	-1.36114	-1.55329	-0.277526	-0.154392	-1.41584	0.452345	-1.72466	0.986386	-0.526712	-0.833468	5.64674	6.02495	-0.832624	0.676093
90	Grise Maraichere	-0.59541	1.30602	-0.295227	0.0179054	0.865722	0.700195	-1.64386	1.33688	2.16208	0.838042	0.877377	-0.526712	0.420251	3.26303	6.77495	-0.429592	0.555707
91	Hazera Cos	-0.59541	1.7733	-1.29442	-0.056301	-1.31592	-0.696957	-0.461874	-0.672888	-0.190421	1.60308	1.08558	0.045316	-0.064744	2.43296	5.74456	-0.719548	-0.303235
92	Hearts Delight	0.575398	-0.836552								-1.72466	-0.116262	-0.280471	-0.47651	3.04439	7.4027	-0.541031
93	HeavyHeart	-0.59541	-0.617038	-0.634954	-1.14787	0.258372	2.74382	-0.0769664	0.316626	2.0251	0.741729	0.180012	0.045316	0.269894	3.3147	6.93902	-0.258825	-0.945908
94	Hector	-0.59541	1.9151	-0.854053	0.913034	1.5692	0.770007	0.00768912	-0.672888	0.452345	0.129131	0.395935	-0.280471	0.312469	2.65535	6.23699	-0.3966	0.941923
95	Ideal Cos	-0.59541	-0.938841	0.631835	0.913034	-0.511544	0.341412	0.267134	-0.0971504	1.41475	1.35305	-0.586791	0.532503	0.226999	3.51096	6.12372	-0.619307	0.330074
96	Infantry	-0.59541	-1.23048	-1.29442	-1.14787	-2.58956	-1.40534	-0.983923	-0.0971504	-0.190421	-1.72466	-1.32518	-0.7726	-1.11309	5.74685	6.55744	-0.882761	0.440082
97	Inverno de Mall	0.373844	0.593929	0.974237	0.377069	-0.148298	1.34026	0.102701	0.459854	-0.59929	0.600751	-0.366106	1.38957	0.424877	2.70044	6.14003	-0.665202	-0.543831
98	Jericho	0.575398	-0.30464	-0.295227	-0.156663	0.359116	-0.0253735	-0.243303	-0.0971504	-1.14787	-0.172484	0.744225	1.38957	0.0521331	3.08746	6.58787	-0.829653	0.179642
99	Jewel	-0.59541	-0.938841	-0.854053	0.913034	1.5692	-1.40534	-0.983923	-0.0971504	0.452345	1.05934	-0.586791	0.045316	-0.118523	3.07039	6.76757	-0.904815	-0.437271
100	Kakichisayo	-0.59541	0.884936	1.07794	0.913034	1.36937	-1.40534	0.0512828	2.45073	1.41475	-1.72466	1.30719	1.38957	0.59445	2.67807	5.77927	0.187377	0.676093
101	Kalura	0.373844	1.24659	1.07794	0.913034	0.441047	-1.40534	-0.983923	0.343582	0.452345	0.0180833	0.764334	1.38957	0.385926	3.15381	6.90652	-0.822727	0.330074
102	Kasseler Strunkchen	0.163715	-0.938841	1.07794	-1.36114	0.441047	-1.40534	0.576293	-0.0971504	0.452345	0.199369	0.539507	1.38957	0.0864431	2.26303	6.04979	-0.441251	-1.26547
103	King Henry	0.373844	1.7733	1.74224	-1.14787	1.43802	-1.40534	-0.983923	0.807199	-0.190421	0.594344	0.476381	0.045316	0.293591	3.32193	6.94622	-0.88158	0.440082
104	King Louie	-0.59541	0.947988	0.409352	1.55306	0.359116	0.214753	-1.64386	-1.41584	-1.14787	1.45311	1.43634	-0.526712	0.0870024	3.6893	7.64199	-0.745858	0.555707
105	Kingsholm	0.373844	0.0791099	-0.854053	-0.138562	-1.55329	1.2302	0.097549	0.33277	0.452345	1.47	0.962067	-0.526712	0.160439	3.12102	7.28697	-0.16789	-1.26547
106	Larga Rubia	-0.59541	-1.54494	-0.295227	-0.469412	-1.10426	-1.40534	-0.983923	-0.0971504	-1.14787	0.266214	-0.116262	-1.02105	-0.709553	5.22882	6.60303	-0.763422	-0.164098
107	Larga Verde Romana	-0.59541	-1.23048	1.21587	-1.14787	-0.38356	-0.277526	1.0264	-1.41584	-0.190421	-1.72466	-1.32518	-1.40291	-0.620966	3.3505	7.35527	-0.634989	0.179642
108	Lee Tal	0.373844	-1.48215	-0.0408526	-0.68739	-0.380988	-0.970126	-0.715277	-0.381749	-0.59929	-0.884891	-0.866314	-1.02105	-0.63802	2.60881	6.05805	-0.683833	0.0613002
109	Little Lepricon	-0.59541	-1.48215	0.0076578	-0.360642	-1.31147	-0.0177604	-0.253876	-0.381749	-0.59929	-0.995921	0.216018	-2.07321	-0.653984	4.93074	5.97495	-0.459394	-0.511557
110	Little Wonder	0.138134	-0.388605	0.125404	-0.396364	1.36937	-0.696957	0.285774	-0.672888	1.6065	0.123075	-0.586791	-0.280471	0.0521823	3.39232	7.49667	-0.719979	-1.26547
111	Lobcross	0.373844	-0.119416	1.74224	-0.322678	-0.788368	0.57576	0.315271	-0.672888	-0.190421	1.85531	-1.32518	0.045316	0.124065	3.16993	6.99285	-0.654937	0.440082
112	Lobjoits	-0.59541	0.71838	-1.29442	-1.14787	-0.788368	-0.277526	-1.64386	-1.41584	-0.190421	0.727418	-1.32518	0.532503	-0.558384	3.57289	7.04982	-0.453208	0.440082
113	Madrilene	-0.59541	0.71838	0.789645	-1.58818	1.23134	0.770007	-0.461874	0.379005	-0.190421	-0.550227	-1.32518	0.842339	0.00161829	3.07039	6.66333	-0.683396	1.36874
114	Majestic Red	0.575398	-1.71864	0.125404	-1.36114	-1.55329	-0.696957	-0.461874	-0.672888	0.452345	-1.72466	-0.586791	-2.07321	-0.808025	4.80735	6.67832	-0.412305	1.26547
115	Manavert	1.27646	-0.30464	-0.295227	2.16208	0.0698664	-0.696957	-0.461874	-0.672888	1.0541	0.106831	1.22835	-0.280471	0.265469	3.63227	7.58947	-0.837291	0.555707
116	Mastodon	-0.59541	0.884936	-0.854053	-0.138562	0.441047	-1.40534	-0.983923	-0.0971504	0.452345	-1.72466	-0.586791	0.045316	-0.380188	2.90689	6.89202	-0.317099	-1.26547
117	Mataro	-0.59541	-0.836552	0.409352	0.63644	-0.254949	0.836571	-1.64386	1.01612	-1.14787	0.312615	-0.116262	0.532503	-0.0709425	3.10434	6.59545	-0.675579	1.09638
118	Medallion	-0.59541		-1.29442	0.41302	-0.0422914	0.85837	1.11267	0.891411	-0.190421	-0.791798	-1.32518	0.045316	-0.0835214	4.20163	8	-0.746172	-0.945908
119	Monster White	1.55027	0.947988	-0.295227	-0.221774	0.865722	1.2302	0.628537	1.10574	1.56166	-1.37787	0.781331	1.38957	0.680513	2.96347	5.80517	0.108207	-0.698723
120	Mystic	-0.59541	-0.836552	-0.295227	-0.469412	1.09298	-1.40534	-0.27245	-0.0971504	-1.14787	-1.72466	-0.116262	-2.07321	-0.661714	5.37851	7.0852	-0.679951	-0.698723
121	Noga	-0.59541	1.09012	-0.634954	0.180012	0.780158	-1.40534	0.0512828	-0.0971504	-0.190421	-1.72466	-1.32518	-0.7726	-0.387013	2.82782	6.7082	-0.691471	-1.77829
122	Outback	0.979457	0.498572	-2.11274	-1.87187	0.935899	-0.696957	0.240663	-0.672888	0.452345	0.663818	-0.586791	-0.526712	-0.224767	2.88753	6.27694	-0.793334	-2.40228
123	Outredgeous Selection	-0.59541	-2.52799	-1.29442	-1.58818	-2.58956	-0.696957	-0.461874	0.982476	-0.190421	-1.72466	-1.32518	-2.07321	-1.17378	4.84298	6.11555	0.784422	-1.77829
124	Padox	0.232508	-0.30464	0.409352	-0.469412	0.359116	-0.696957	-0.461874	-0.672888	1.62538	0.652129	2.11764	-0.7726	0.168147	3.07039	6.09918	-0.825591	1.9353
125	Paris Dark Green Cos	0.232508	1.09012	1.5208	0.180012	-0.38356	0.206971	-0.983923	0.718409	-0.190421	-0.406216	1.31914	0.045316	0.279096	2.9542	6.94982	-0.322545	-0.945908
126	Parris Island Cos		-0.433954	0.242292	-0.68739	-0.231444	0.420543	0.484809	0.158926	-0.59929	0.476495	-0.866314	0.045316	-0.090001	2.97957	6.63702	-0.683561	-0.511557
127	Paris White	-0.59541	0.0791099	0.125404	0.913034	0.697797	-0.696957	0.120755	-0.672888	0.452345	0.445771	-0.586791	-0.280471	0.00014165	2.64386	7.18331	-0.301492	1.63603
128	PI 120962	2.15209	-1.23048	0.789645	0.565949	0.258372	0.525565	0.253876	-1.41584	-0.190421	0.566902	1.08558	0.842339	0.350298	3.33628	6.77495	-0.15335	1.36874
129	PI 140395	-0.59541	0.566303	0.409352	0.28784	0.622423	-0.277526	1.49479	-1.41584	-1.14787	0.969019	-0.116262	0.532503	0.110777	3.94486	7.8613	0.64549	-0.698723
130	PI 167150	0.373844	-0.119416	0.284578	1.28155	0.258372	0.157953	0.793644	1.13929	-0.190421	-0.938145	-1.32518	0.532503	0.187381	3.73335	8.09938	-0.632718	0.440082
131	PI 169510	0.979457	0.947988	-0.295227	0.28784	-1.10426	0.476661	0.427917	-0.672888	-1.14787	0.727418	-0.116262	-1.02105	-0.0425236	3.26303	6.68581	-0.297531	0.179642
132	PI 171666-COS-Siyah	1.27646	1.58879	0.125404	0.913034	0.697797	-0.277526	0.672882	-1.41584	0.452345	0.966291	0.4595	0.045316	0.458704	2.74416	6.55744	0.639516	-0.437271
133	PI 171674	-0.59541	0.947988	-0.295227	-0.916922	1.09298	-0.696957	0.923344	-0.672888	1.68579	-0.113923	-0.116262	-0.280471	0.0801701	2.80735	6.96419	-0.677002	-0.164098
134	PI 177426	3.05613	1.24659	-0.854053	0.913034	-0.152288	-0.277526	-0.0333254	-1.41584	0.452345	0.352579	1.53514	0.842339	0.472094	2.80735	6.41872	0.174951	1.63603
135	PI 179295	0.232508	2.28012	1.59828	0.28784	1.70317	-0.696957	-0.461874	0.33277	-1.14787	0.211957	-0.116262	0.532503	0.396349	2.926	6.64831	-0.22267	-0.698723
136	PI 179297	0.575398	-0.388605	1.07794	0.913034	-0.152288	0.00253708	-0.214361	0.417694	0.452345	0.530039	-0.586791	0.532503	0.263287	2.98185	6.253	-0.694385	-0.437271
137	PI 211601	0.575398	0.318759	0.284578	-0.605423	1.23134	0.525565	-1.64386	0.789645	-0.190421	0.0127274	1.57747	0.288332	0.263676	3.6893	6.89202	0.905265	-0.945908
138	PI 220665	1.55027	-0.938841	0.125404	-0.753715	1.15891	0.357593	0.702099	0.520305	0.452345	0.530039	1.47265	0.045316	0.435198	3.63227	7.27324	0.484618	-0.437271
139	PI 226513	-0.59541	1.96919	-0.295227	-0.916922	1.09298	1.51586	-1.64386	-1.41584	-1.14787	0.727418	1.67178	0.532503	0.12455	3.36457	6.67832	0.0402921	-0.698723
140	PI 226641	1.94671	0.318759	-1.29442	0.565949	0.530193	1.8904	-1.64386	-1.41584	-0.190421	0.470556	-1.32518	-0.280471	-0.0356359	2.88753	6.79706	1.34275	0.782691
141	PI 229761	0.776897	-0.617038	-0.634954	-0.605423	-2.58956	-1.40534	-0.169974	0.468382	1.36114	-0.865726	-1.32518	0.045316	-0.463455	3.08746	6.52687	0.115716	-0.303235
142	PI 261616	-0.59541	0.153275	-0.295227	1.55306	0.359116	1.61051	-0.461874	0.33277	1.68579	1.52554	0.484873	0.842339	0.599563	2.94486	7.04273	-0.376935	1.09638
143	PI 261618	-0.59541	0.0791099	0.125404	-0.753715	-0.152288	1.51586	1.7064	0.868851	0.452345	0.964243	1.19165	0.532503	0.494579	3.41954	7.01427	-0.382415	0.941923
144	PI 268405	1.3358	1.30602	0.902863	1.36763	1.70317	1.95479	0.355945	1.06886	2.45	-0.586956	-0.116262	0.532503	1.02286	3.29278	6.93542	-0.034952	-0.164098
145	PI 269500	-0.59541	0.884936	0.125404	0.341599	-0.511544	-0.696957	0.180385	-0.672888	1.29919	0.508449	0.802031	0.532503	0.183142	2.63227	6.16441	-0.562938	0
146	PI 269503	-0.59541	0.566303	-0.295227	0.472269	-0.632965	-0.696957	0.285774	-0.672888	2.64524	-0.550227	-0.116262	0.349242	0.0632411	3.01792	6.64078	-0.496685	0.179642
147	PI 269504	-0.59541	0.884936	-0.854053	-1.45779	1.36937	0.554923	0.576293	1.66595	0.452345	-1.10204	1.28385	0.532503	0.275907	2.8679	6.97854	1.44811	-0.437271
148	PI 358027	0.373844	-0.617038	-0.634954	-0.056301	1.23134	1.10484	0.843815	1.06886	-0.190421	-0.85248	-1.32518	0.288332	0.102888	2.74416	6.75278	0.00309108	1.09638
149	PI 358029	-0.59541	1.30602	0.409352	-0.221774	0.622423	0.74969	0.628537	0.445713	-1.14787	-0.735503	-0.116262	0.532503	0.156451	2.76553	6.50385	0.0344033	0.865134
150	PI 358030	-0.59541	-0.119416				-0.696957	-0.461874	-0.672888		0.583086	0.666596	0.349242	-0.118453	2.8679	6.22093	0.256108
151	PI 358031	1.30886	0.71838	0.789645	-0.605423	-2.58956	-0.277526	-1.64386	-1.41584	1.91807	2.31174	-1.32518	1.38957	0.0482395	2.82782	6.22093	0.520408	1.09638
152	PI 358032	-0.59541	-0.119416	-0.634954	0.180012	-1.31592	0.615141	0.971522	-0.0971504	-0.190421	-1.72466	0.666596	0.045316	-0.183279	2.51096	6.07454	0.756411	-0.945908
153	PI 358033-1 -COS- Bela Marula	-0.59541	1.09012	-1.29442	1.28155	0.258372	-0.0507633	-0.214361	-0.0971504	-0.190421	-0.772178	1.35615	0.842339	0.134486	2.70044	6.01664	-0.0240219	-0.303235
154	PI 358034	0.373844	-0.30464	-0.295227	-0.221774	0.0698664	-0.277526		0.368057	-1.14787	0.366919	0.744225	0.045316	-0.0253466	2.45943	6.26897	-0.546494	-0.698723
155	PI 358035	0.373844	0.498572	0.125404	-1.87187	-1.55329	-0.277526	0.793644	-1.41584	0.452345	-0.393894	0.892298	0.045316	-0.194249	2.10434	5.55878	-0.254798	0
156	PI 358037	-0.59541	-1.23048	-0.634954	0.180012	-1.31592	-0.696957	0.120755	-0.672888	-0.190421	-0.0718215	0.409609	0.288332	-0.367512	2.60881	6.05805	-0.53933	0.782691
157	PI 358038	-0.59541	1.30602	1.1691	-0.916922	-0.254949	-0.277526	-1.64386	0.431661	-1.14787	0.84164	-0.116262	0.842339	-0.0301702	2.10434	5.96657	0.215181	-0.698723
158	PI 358039-1 -COS- Crna Marula	0.979457	1.09012	-0.634954	0.565949	0.530193	-0.277526	-1.64386	-1.41584	-0.190421	0.962194	-1.32518	0.532503	-0.0689473	3.24793	6.95701	0.0678678	0.782691
159	PI 358040	-0.59541	-0.938841	1.07794	-0.753715	0.441047	-1.40534	-0.983923	-0.0971504	0.452345	-0.493878	-0.586791	0.288332	-0.299615	2.26303	5.36656	0.298179	-1.26547
160	PI 358042	0.979457	0.884936	0.125404	0.512697	1.5692	-1.40534	1.90132	0.718409	0.452345	-0.709901	0.146787	1.38957	0.547074	3.32193	7	0.052133	0.941923
161	PI 370473	0.373844	-0.119416	-1.29442	-0.056301	-0.0422914	1.2036	1.26884	-0.0971504	-0.190421	0.18963	-1.32518	0.349242	0.021664	3.27798	6.97137	-0.181984	-0.303235
162	PI 420389	0.979457	0.566303	-0.295227	1.55306	1.50988	-1.40534	-0.983923	-0.0971504	-1.14787	-1.41481	-0.116262	1.38957	0.0448069	3.29278	7.21803	-0.484984	-0.164098
163	PI 491004	-0.59541	0.498572	-2.11274	0.913034	0.441047	1.15776	-0.695555	-1.41584	0.452345	2.15828	1.4086	0.532503	0.22855	3.10434	6.29285	0.701734	0
164	PI 491006	1.77297	2.28012	0.902863	1.55306	0.257233	-0.696957	0.030761	-0.672888	-1.14787	0.0180833	1.37538	0.842339	0.542924	3.01792	6.31664	0.750212	-0.698723
165	PI 491007	0.373844	0.71838	0.789645	0.565949	0.962486	1.59222	0.735282	0.945908	1.80274	1.08483	-1.32518	0.045316	0.690951	3.98185	6.69328	1.81655	1.81681
166	PI 491008- COS-WP011	-0.59541	0.498572	1.07794	-2.56884	1.5692	1.51586	1.22425	1.83027	1.08584	1.61109	1.83572	1.38957	0.872839	3.16993	7.14143	2.30131	2.31952
167	PI 491009	-0.59541	0.947988	0.409352	0.472269	1.70317	1.12372			-1.14787	-0.223274	0.844499	0.349242	0.388368	3.41954	6.99285	1.00041	1.09638
168	PI 491010	-0.59541	-0.388605	0.631835	0.913034	-1.55329	-1.40534	0.641077	0.966064	1.88683	-1.72466	-0.586791	1.38957	0.0145259	2.88753	6.29285	-0.628656	-0.437271
169	PI 491011	0.163715	0.153275	1.83027	-0.221774	0.169556	-0.277526	0.133674	0.169275	-1.14787	1.23564	-0.116262	0.532503	0.218706	2.90689	6.48074	1.26906	1.09638
170	PI 491012	0.776897	1.24659	0.125404	0.913034	-0.947607	1.75683	1.90132	1.15905	0.452345	0.966291	-0.586791	0.532503	0.691322	2.20163	5.86515	1.29212	2.74182
171	PI 491013	0.575398	0.318759	0.721717	0.565949	1.43802	0.379316	0.496372	1.77829	-0.190421	-0.212261	1.20718	1.38957	0.705658	2.98185	6.40312	2.10854	0.179642
172	PI 491015	0.979457	0.884936	-2.11274	0.913034	0.697797	-1.40534	-0.983923	-0.0971504	0.452345	0.266214	-0.586791	1.38957	0.0331176	2.65535	6.09098	0.117076	2.31952
173	PI 491017	0.163715	1.09012	-1.29442	1.7899	-0.38356	-1.40534		0.718409	-0.190421	-0.681451	-1.32518	-0.7726	-0.208258	2.58496	5.89067	-0.635588	0.782691
174	PI 491018	-0.59541	-0.938841	1.39528	0.512697	-0.152288	0.306651	-1.64386	1.36226	1.29919	0.594344	0.764334	0.045316	0.245806	2.848	6.59545	-0.600945	-1.26547
175	PI 491020	-0.59541	-0.119416	-0.634954	1.45043	-1.31592	0.137433	0.00768912	-0.672888	1.46523	0.663818	2.40672	0.842339	0.302922	2.23266	5.62139	-0.578331	1.36874
176	PI 491021	-0.59541	0.0791099	0.125404	0.913034	-1.55329	1.19319	0.793644	0.250185	0.452345	0.587918	-0.586791	1.38957	0.254077	2.848	6.19677	-0.571006	-1.26547
177	PI 491022-COS-WP025	-0.59541	-0.388605	0.631835	0.0716793	1.36937	1.26897	-1.64386	2.16289	0.452345	-0.316706	-0.586791	0.842339	0.272337	2.40599	6.37966	1.28114	0
178	PI 491023	-0.59541	0.153275	-0.295227	-0.916922	1.09298	1.57444	-0.731928	1.45886	2.64524	0.819968	-0.116262	-0.526712	0.380193	2.48543	6.41093	-0.28113	-0.164098
179	PI 491024	0.373844	1.6453	-0.295227	-0.221774	0.0698664	-0.696957	-0.461874	-0.672888	-1.14787	0.361554	0.844499	1.38957	0.0990039	2.58496	6.22093	-0.680228	-0.164098
180	PI 491025-0-COS-WP 028A	-0.59541	-0.938841	-0.854053	0.913034	1.15891	0.680874	-0.461874	-0.672888	0.452345	-0.586956	1.34361	0.045316	0.0403386	3.40599	6.33246	2.16696	1.26547
181	PI 491026	-0.59541	-0.617038	-1.29442	0.565949	-0.0422914	-0.696957	0.923344	-0.672888	-0.190421	0.470556	0.548278	-0.526712	-0.177334	3.37851	7.25948	1.70132	0.440082
182	PI 491029	-0.59541	-0.836552	-0.295227	0.0179054	0.865722	0.259115	0.388912	-0.672888	-1.14787	0.908978	-0.116262	0.045316	-0.0981887	2.76553	6.91375	-0.476491	-0.164098
183	PI 491030	-0.59541	0.947988	-0.295227	-0.221774	0.0698664	0.214753	-1.64386	-1.41584	-1.14787	1.58591	-0.116262	-1.02105	-0.303232	3.01792	7.18331	0.11142	-0.698723
184	PI 491031 0-COS-WP 032	-0.59541	0.947988	-0.295227	-0.916922	-0.254949	0.341412	0.141436	-0.0971504	-1.14787	0.908978	-0.116262	-1.02105	-0.17542	3.47249	7.44312	1.57312	-0.698723
185	PI 491032 0-COS-WP 033	-0.59541	1.30602	-0.295227	2.16208	-1.10426	0.341412	1.26884	0.468382	-1.14787	-0.828236	-0.116262	-1.02105	0.0365341	2.60881	6.09918	-0.114239	0.865134
186	PI 491034 0-COS- WP 038	-0.59541	-0.119416	-0.634954	1.7899	-0.0422914	-0.277526	1.39986	-1.41584	1.95131	1.38451	-1.32518	-0.280471	0.152875	3.66676	7.16938	0.753655	1.09638
187	PI 491035	-0.59541	1.96919	-0.295227	-0.221774	-1.10426	0.341412	-0.248586	-0.0971504	-1.14787	-0.0505854	-0.116262	-1.40291	-0.247453	3.26303	7.0214	0.737202	1.09638
188	PI 491036	0.575398	1.24659	0.631835	-1.36114	-1.55329	-0.277526	0.198651	-1.41584	0.452345	1.48287	-0.586791	-1.02105	-0.135662	3.18587	6.73795	-0.127834	0
189	PI 491037	-0.59541	1.9151	-2.11274	0.341599	1.5692	0.680874	0.923344	-0.672888	0.452345	-0.735503	-0.586791	-0.280471	0.0748886	3.39232	7.25259	0.463478	1.63603
190	PI 491038	-0.59541	-1.23048	-0.634954	0.180012	-0.0422914	0.238181	-0.118173	0.316626	-0.190421	0.312615	-1.32518	-1.02105	-0.342544	3.45943	7.57628	0.374625	0.782691
191	PI 491039 0-COS- WP 047	0.575398	0.947988	-0.295227	0.472269	1.70317	0.296031	0.843815	0.926129	-1.14787	-0.918155	-0.116262	-0.526712	0.230047	2.65535	5.99166	0.41671	1.09638
192	PI 491040 0-COS- WP 049	-0.59541	1.6453	0.902863	0.28784	0.0698664	1.477	1.45672	-0.0971504	-1.14787	0.112939	-0.116262	0.532503	0.377361	3.10434	7.36206	0.0602827	-0.698723
193	PI 491041	1.55027	0.0791099	1.07794	0.0716793	-0.152288	1.13814	0.164776	1.22664	0.452345	0.180823	-0.586791	1.38957	0.549352	3.23266	6.59545	0.167484	-0.437271
194	PI 491042 0-COS- WP 054	1.43874	-0.388605	0.631835	0.913034	1.5692	1.64879	0.198651	-1.41584	0.452345	2.0964	1.69254	0.842339	0.806619	2.848	6.67832	2.00715	0.941923
195	PI 491044	0.776897	0.566303	-0.295227	2.64524	1.30701	0.818704	-0.983923	-0.0971504	-1.14787	0.663818	1.07204	0.045316	0.447596	3.1375	6.92098	0.521303	0.179642
196	PI 491045 0-COS- WP 059	-0.59541	1.6453	0.409352	-0.221774	-0.632965	-0.696957	-0.461874	0.445713	-1.14787	0.234985	-0.116262	-0.526712	-0.138706	3.27798	6.97137	-0.173338	-0.164098
197	PI 491046	-0.59541	0.498572	1.07794	0.913034	0.697797	-0.696957	-0.461874	-0.672888	0.452345	0.583086	1.75963	0.842339	0.366468	2.90689	7.27324	0.392951	-1.26547
198	PI 491047	-0.59541	-0.30464	-0.295227	0.0179054	0.0698664	0.954005	0.531472	-1.41584	-1.14787	-0.991702	1.11797	-0.7726	-0.236006	3.01792	6.21289	0.195678	0.555707
199	PI 491048	1.55027	-0.388605	0.125404	-1.36114	0.935899	0.615141	-0.983923	-0.0971504	0.452345	0.161106	1.45064	-0.280471	0.181626	3.27798	7.30068	0.269612	1.63603
200	PI 491049 0-COS- WP 063	-0.59541	1.58879	0.631835	0.913034	-0.511544	-0.696957	-0.461874	0.403807	0.452345	0.908978	0.344617	-1.02105	0.163047	3.44626	7.01427	0.643658	1.26547
201	PI 491050	-0.59541	0.884936	0.125404	0.913034	-0.511544	-0.696957	-0.461874	0.891411	0.452345	-0.742412	0.228943	-0.7726	-0.0237269	3.1375	7.34166	0.271033	-1.26547
202	PI 491051	-0.59541	-0.119416	-1.29442	0.180012	-0.38356	0.173386	-0.983923	-0.0971504	-0.190421	-0.772178	0.568911	-0.7726	-0.357231	3.39232	7.40945	0.339618	-1.77829
203	PI 491052	-0.59541	-1.23048	-0.634954	1.28155	0.530193	2.1152	1.11267	2.21915	-0.190421	1.03823	-1.32518	0.045316	0.363822	3.36457	7.36885	0.160948	0.440082
204	PI 491053 0-COS- WP O67	1.91062	0.884936	1.64584	0.913034	-0.947607	0.554923	-0.983923	0.549759	0.452345	2.02864	0.360718	-1.02105	0.529019	3.03562	7.4364	1.28235	-1.26547
205	PI 491055	-0.59541	0.947988	-0.295227	1.98685	-0.632965	-0.696957	1.53516	-0.672888	-1.14787	-0.991702	1.6323	-1.22952	-0.0133536	3.1375	6.86294	-0.098456	1.47382
206	PI 491056 0-COS- WP 070	0.776897	0.566303	-0.295227	0.0179054	0.0698664	-0.277526	-0.154392	1.01612	-1.14787	2.0627	-0.116262	-1.22952	0.107416	3.39232	7	1.24116	-0.164098
207	PI 491057	-0.59541	0.498572	0.125404	0.913034	1.15891	0.137433	-0.461874	-0.672888	0.452345	0.312615	1.65172	-1.40291	0.176412	3.15381	7.17635	0.810881	-1.26547
208	PI 491059	-0.59541	-1.23048	2.16289	0.180012	-0.0422914	-0.696957	-0.0923998	1.30035	1.36114	-0.372224	-1.32518	-1.40291	-0.0627896	3.44626	7.34166	0.726062	1.09638
209	PI 491060	-0.59541	-0.388605	0.631835	0.913034	1.5692	0.280163	0.315271	-0.672888	0.452345	-1.72466	0.395935	-1.40291	-0.0188914	2.43296	5.77062	0.902685	0.330074
210	PI 491065	-0.59541	-1.54494	-0.295227	-0.469412	-1.10426	-0.696957	-0.461874	-0.672888	-1.14787	-1.72466	1.37538	-1.64291	-0.74842	2.82782	6.17252	1.27538	0.179642
211	PI 491066	-0.59541	-0.388605	-2.11274	-2.56884	1.15891	0.440025	0.496372	0.835816	0.452345	-0.152349	1.16638	-1.40291	-0.222584	2.82782	6.41093	0.128114	-1.26547
212	PI 491073	-0.59541	0.947988	-0.295227	0.472269	-0.671058	-0.0507633	0.0512828	0.835816	-1.14787	-0.586956	-0.116262	-1.02105	-0.181437	2.848	6.43428	-0.397604	0.179642
213	PI 491075	1.15308	0.566303	0.409352	2.64524	0.0698664	0.119526	0.267134	-0.0971504	-1.14787	-0.385733	0.522087	-1.22952	0.241025	4.53605	7.33485	0.328707	0.555707
214	PI 491081	1.15308	0.947988	-0.295227	2.16208	0.0698664	-1.40534	0.411124	-0.0971504	-1.14787	1.05934	-0.116262	-0.67449	0.172261	2.29278	5.91608	0.53691	-0.164098
215	PI 491082	-0.59541	-0.938841	0.631835	0.913034	-0.152288	-0.696957	-0.461874	-0.672888	0.452345	-0.709901	1.2446	-1.40291	-0.199105	2.67807	6.61816	1.57427	1.26547
216	PI 491083	1.15308	0.318759	1.5208	-0.322678	-0.0422914	-0.277526	0.793644	0.685749	-0.190421	0.908978	-1.32518	-1.22952	0.166116	3.3505	7.16938	2.27407	-0.303235
217	PI 491084 0-COS- WP 091	0.776897	1.24659	-0.854053	0.913034	0.160428	-0.696957	-0.461874	-0.672888	0.452345	0.333604	0.344617	-1.02105	0.0433908	3.05311	7.10634	-0.313311	0
218	PI 491085	-0.59541	1.9151	1.07794	0.913034	-0.152288	1.2302	1.11267	0.445713	0.452345	-0.0718215	1.03686	-0.7726	0.549313	2.7866	6.53452	0.206223	0.330074
219	PI 491086	-0.59541	0.327084	-0.0408526	0.242796	-0.0049923	0.311973	-0.113013	0.775775	2.35813	-1.14452	0.598816	-1.02105	0.141228	3.16993	6.76018	1.92161	0.98662
220	PI 491087	-0.59541	0.153275	2.02595	-0.916922	-0.254949	0.554923	1.56936	-0.0971504	-1.14787	0.676992	1.78386	1.38957	0.428469	3.16993	7.21803	2.2633	-0.164098
221	PI 491209	0.373844	-0.617038	2.28346	-0.605423	0.258372	0.0710979	0.149207	-0.672888	-0.190421	0.549777	1.01975	-0.7726	0.153928	3.49825	7.70065	1.63216	1.36874
222	PI 491210	1.8451	0.153275	-0.295227	2.16208	0.865722	-0.277526	1.63404	0.491295	-1.14787	1.66444	3.08844	0.842339	0.918843	3.01792	6.82642	0.84211	1.47382
223	PI 491211	-0.59541	0.0791099	1.07794	-0.753715	0.160428	0.716498	0.496372	-0.0971504	0.452345	-0.501172	2.16771	-1.02105	0.181825	2.63227	6.44981	1.87342	0.941923
224	PI 491212 0-COS- WP 097	2.323	0.153275	-0.295227	2.64524	0.359116	-0.277526	0.531472	-1.41584	-1.14787	0.387358	-0.116262	0.288332	0.286255	2.63227	6.97137	0.152108	1.9353
225	PI 491213 0-COS- WP 098	0.776897	1.30602	-0.295227	0.63644	-1.10426	0.57576	0.00768912	-0.672888	0.932612	0.282112	-0.116262	-0.280471	0.170702	3.05311	6.26099	0.180611	-0.698723
226	PI 491214	0.575398	0.153275	-0.295227	0.28784	-0.632965	0.895639	0.328768	2.11274	-1.14787	-0.134777	0.249703	-1.40291	0.0824669	2.7866	6.13188	1.20119	-0.698723
227	PI 491215 0-COS- WP 104	0.776897	1.24659	1.17927	0.913034	1.5692	0.525565	-0.230123	0.368057	0.452345	1.27878	0.583798	0.288332	0.745979	3.26303	6.23699	2.20049	0.676093
228	PI 491216	0.373844	-0.388605	1.85823	0.913034	1.5692	2.40451	2.56813	1.10574	1.02772	1.03292	1.53514	-1.02105	1.08157	2.72247	6.74537	1.38363	1.63603
229	PI 491219	0.776897	-0.938841	-0.854053	0.913034	0.441047	-1.40534	0.444831	-0.0971504	0.452345	0.312615	-0.586791	-0.526712	-0.0890102	2.94486	6.04979	1.59349	0.676093
230	PI 491220	1.87685	-0.30464	1.28855	1.36763	-0.254949	2.00903	0.759	-0.672888	-1.14787	1.3554	-0.116262	-0.7726	0.448936	3.12102	6.39531	2.26761	1.09638
231	PI 491221	-0.59541	-0.617038	-1.29442	0.668081	-2.58956	0.440025	0.355945	1.66595	-0.190421	-1.72466	0.437192	-0.7726	-0.35141	2.20163	4.83735	1.75255	-1.77829
232	PI 491222	0.979457	0.947988	-0.295227	-0.221774	0.359116	0.716498	0.576293	1.22664	-1.14787	-0.24055	0.379623	-1.02105	0.188261	2.8679	6.97854	1.33844	-0.698723
233	PI 491224	0.979457	-0.388605	0.631835	-0.753715	0.160428	-0.696957	0.180385	-0.672888	0.452345	-0.772178	-0.586791	1.38957	-0.006426	3.06178	6.4304	-0.16967	0.941923
234	PI 491225	-0.59541	0.498572	1.07794	0.341599	0.160428	0.649223	0.253876	-1.41584	0.452345	0.470556	1.80918	1.38957	0.424338	2.76553	6.54217	0.758168	-1.26547
235	Platinum	-0.59541	0.498572	-0.854053	0.0716793	-0.152288	1.35918	0.923344	1.80367	0.452345	0.153162	-0.586791	-0.526712	0.212225	2.60881	6.72309	-0.646146	0
236	PP001-4C	-0.59541	-0.836552	0.409352	0.28784	-1.10426	0.680874	0.00768912	1.24305	-1.14787	-1.72466	-0.116262	-1.40291	-0.358261	2.3505	5.81378	-0.474493	0.555707
237	Pyramid Cos	-0.59541	0.153275	-0.295227	0.0179054	-0.632965	0.716498	0.355945	0.718409	-1.14787	1.09262	0.998767	1.38957	0.23096	3.18587	7.68115	-0.742545	0.555707
238	Queen of Hearts	-0.59541	-0.110168	0.517384	-0.107634	-0.640857	0.232964	2.06572	0.195229	-0.59929	0.587113	0.136599	-0.7726	0.0757542	3.27798	7.31437	-0.667655	0.37079
239	Rainier	-0.59541	-0.938841	0.125404	0.0716793	0.160428	0.525565	1.49479	2.56954	1.51169	0.838042	-0.586791	-0.161771	0.417861	3.30743	6.78233	-0.668015	0.676093
240	Red Cos	-0.59541	-2.52799	-1.29442	-1.14787	0.258372	0.157953	0.0821086	-1.41584	-0.190421	-0.0132023	-1.32518	-1.40291	-0.784568	5.25927	8.15475	-0.256755	-0.303235
241	Red Eye Cos	-0.59541	0.153275	0.409352	0.63644	-0.632965	-0.277526	-1.64386	-1.41584	-1.14787	0.432835	-0.116262	-1.40291	-0.466729	4.17792	6.51153	-0.661248	0.179642
242	Red Hot Cos	-0.59541	0.153275	-0.295227	0.28784	-0.632965	-1.40534	-0.983923	-0.0971504	-1.14787	-0.918155	-0.116262	-1.02105	-0.564354	3.7761	6.58027	-0.712615	-0.698723
243	Red Splash Cos	-0.59541	-1.23048	0.284578	-1.58818	-2.58956	-1.40534	-0.983923	-0.0971504	-0.190421	-1.72466	-1.32518	-2.07321	-1.12658	4.1127	6.22093	-0.551285	-1.77829
244	Red Wonder	0.979457	-0.938841	0.631835	-2.24936	-1.55329	-1.40534	-0.983923	-0.0971504	0.452345	-0.0285013	-0.586791	-1.40291	-0.598539	6.98185	6.41093	0.372203	1.26547
245	Red Zin	-0.59541	-0.836552	-0.295227	-0.469412	-1.10426	-0.277526	0.531472	-1.41584	-1.14787	0.06872	0.922751	-2.07321	-0.557697	7.39232	6.03324	-0.692799	-0.698723
246	Reuben's Red	-0.59541	-1.54494	0.247553	2.16208		-1.40534	-0.983923	-0.0971504	-1.14787	-1.72466	-0.116262	-2.07321	-0.661741	5.19377	6.72309	-0.856644	0.179642
247	RH08-0464	-0.59541	1.09012	1.5208	1.32336	0.258372	-1.40534	-0.983923	1.06886	1.56166	1.60895	-1.32518	-1.22952	0.241063	3.80735	7.90569	-0.23487	-0.945908
248	RH09-1528	-0.59541	-0.388605	-2.11274	0.913034	-0.152288	1.39857	0.0821086	0.685749	0.452345	0.387358	-0.586791	0.842339	0.0771389	3.54844	7.66159	-0.366421	-1.26547
249	RH09-1612	0.373844	0.0791099	0.125404	-2.13632	0.160428	-0.277526	2.28191	0.287237	0.452345	0.06872	-0.586791	-0.526712	0.0251369	3.6893	7.10634	-0.781338	1.63603
250	RH09-1613	0.776897	-1.71864	-0.0076578	-1.87187	0.160428	-0.277526	-0.0769664	-1.41584	0.452345	-1.16394	0.205704	-0.526712	-0.455314	3.59694	7.1624	0.943756	-0.437271
251	RH10-0262	-0.59541	-0.836552	-0.295227	0.0179054	-0.632965	-0.277526	2.11109	0.567662	-1.14787	-1.72466	1.71405	-0.280471	-0.114998	3.70044	6.7897	-0.547057	1.09638
252	RH11-1804	-0.59541	-0.836552	0.409352	-0.916922	0.865722	-0.277526	-1.64386	-1.41584	-1.14787	-0.172484	-0.116262	-1.22952	-0.589765	3.07039	6.9282	-0.480881	-0.698723
253	RH11-1810	0.232508	-1.23048	1.95218	1.45043	-2.58956	1.2302	-0.461874	-0.672888	1.75306	-1.72466	-1.32518	-1.40291	-0.232432	2.67807	5.87367	-0.425024	-0.303235
254	RH11-1815	0.373844	1.30602	0.409352	-0.469412	-1.10426	-0.696957	-0.461874	-0.672888	-1.14787	-1.72466	0.379623	-1.64291	-0.454333	2.56071	5.81378	-0.483901	-0.164098
255	RH11-1831	-0.59541	-1.54494	0.902863	-0.469412	-1.10426	-0.696957	-0.461874	-0.672888	-1.14787	-0.681451	-0.116262	-2.07321	-0.721806	2.80735	6.77495	-0.541992	-0.698723
256	RH11-1871	0.575398	-1.71864	0.125404	-1.36114	-0.947607	-0.696957	-0.461874	-0.672888	0.452345	-1.72466	0.366106	-1.64291	-0.642285	2.848	6.47302	-0.746423	0.676093
257	RH11-1973	-0.59541	-0.388605	1.90311	-1.87187	0.935899	-1.40534	0.576293	-0.0971504	1.82935	-0.0662084	0.632343	-0.7726	0.0566504	3.21723	7.03562	-0.395401	1.63603
258	RH11-1980	0.776897	-0.617038	0.284578	-0.605423	0.780158	-1.40534	-0.983923	2.02595	-0.190421	0.49841	-1.32518	-0.7726	-0.127828	3.54844	7.20417	-0.701326	1.36874
259	RH11-1981	0.575398	-0.388605	0.631835	-1.36114	1.15891	0.091462	1.22425	-1.41584	0.452345	0.18963	0.25491	-0.526712	0.0738698	3.29278	7.14143	-0.400823	0
260	RH11-2001	-0.59541	-1.54494	0.409352	-0.916922	-1.10426	-0.277526	-1.64386	-1.41584	0.972881	-0.446598	1.27243	-2.07321	-0.613658	3.03562	7.42294	-0.529963	0.555707
261	RH11-2002	-0.59541	-1.23048	1.74224	-0.605423	-0.0422914	-0.277526	-0.190815	-1.41584	-0.190421	-0.78463	-1.32518	-1.64291	-0.546557	3.20163	6.76757	-0.707372	0.440082
262	RH11-2003	-0.59541	-0.388605	1.39528	0.913034	-1.55329	0.111864	0.759	-0.672888	0.452345	-1.72466	1.0587	-1.22952	-0.122847	3.21723	6.86294	-0.621858	-1.26547
263	RH13-0007	-0.59541	-0.617038	1.21587	-0.605423	-0.788368	-0.696957	-0.461874	-0.672888	-0.190421	0.226381	0.387766	0.045316	-0.22942	3	6.89202	-0.874843	0.179642
264	RH13-0012	-0.59541	-1.71864	-2.11274	0.913034	-0.152288	0.426092	0.606825	-0.672888	0.452345	0.06872	0.344617	0.842339	-0.133166	3.27798	7.55645	-0.672665	-0.437271
265	RH13-0022	0.163715	-0.617038	-1.29442	0.180012	0.258372	-0.696957	-0.461874	-0.672888	-0.190421	0.778227	-1.32518	0.532503	-0.278829	2.70044	6.96419	-0.8455	-0.303235
266	RH13-0024	-0.59541	0.153275	0.902863	-0.916922	-0.254949	-1.40534	-0.185597	-0.0971504	-1.14787	1.81583	0.562991	0.842339	-0.0271623	3.27798	7.38241	-0.677856	-0.698723
267	Rodan	-0.59541	-1.23048	-1.29442	-1.14787	-1.31592	0.836571	-0.650549	0.491295	-0.190421	0.806868	-1.32518	-0.526712	-0.511854	3.79701	7.11337	-0.18615	-1.77829
268	Rodan Bronze	-0.59541	-0.938841	0.125404	0.341599	0.441047	-0.696957	-0.461874	0.891411	0.452345	-0.372224	-0.586791	-0.7726	-0.181074	3.59694	6.26897	-0.379692	0.941923
269	Roli	-0.59541	0.71838	-1.29442	-0.0179054	-1.31592	1.15776	-1.64386	-1.41584	1.12832	0.850253	-1.32518	0.842339	-0.242625	3.24793	7.21803	-0.390601	-0.303235
270	Roma	-0.59541	0.566303	-0.295227	0.63644	1.70317	-0.277526	-0.650549	-1.41584	-1.14787	0.0127274	-0.116262	-0.526712	-0.175563	2.94486	6.91375	-0.703921	-0.164098
271	Romabella	-0.59541	-1.71864	0.631835	0.913034	1.15891	-0.696957	-0.461874	-0.672888	0.452345	-1.72466	-0.586791	-1.40291	-0.392001	2.3505	5.89067	-0.852467	0
272	Romaestate	0.232508	-1.23048	-0.634954	1.28155	-0.788368	0.091462	-1.64386	0.250185	-0.190421	0.333604	-1.32518	-0.7726	-0.36638	2.27798	5.88218	-0.707096	0.179642
273	Romaine du Prat	-0.59541	-1.54494	0.902863	-0.469412	-0.632965	-0.277526	-0.0102522	0.250185	-1.14787	-0.415868	0.273189	-1.64291	-0.442577	3.08746	6.87023	-0.563714	1.47382
274	Romaine Romea (or just Romea)	-0.59541	-0.388605	0.125404	0.913034	-0.152288	-0.277526	-0.769296	1.98772	1.08584	1.65973	-0.586791	-0.7726	0.185767	3	7.04273	-0.74159	-1.26547
275	Romana Bionda Lentissima	0.776897	-1.23048	-1.29442	0.41302	0.780158	0.357593	-0.461874	-0.672888	-0.190421	-1.72466	0.86265	-1.64291	-0.335612	2.848	5.33854	-0.881047	1.09638
276	Romana Cartan (or just Cartan)	0.979457	0.153275	-0.295227	-0.221774	0.0698664	1.03297	-1.26313	1.5892	-1.14787	1.21781	-0.116262	0.288332	0.190553	3.16993	7.7201	-0.690414	-0.164098
277	Romana Larga Blanca	0.776897	-0.938841	1.07794	0.913034	1.15891	0.978281	0.606825	1.03774	1.29919	-0.0662084	-0.586791	-0.280471	0.498043	2.43296	6.18061	-0.507247	0.330074
278	Romana Madrilena	-0.59541	-0.119416	0.789645	-1.14787	1.43802	0.280163	-0.107855	0.179642	-0.190421	-0.0285013	-1.32518	-0.7726	-0.133316	2.8679	5.84808	-0.596858	0.179642
279	Romana Verde del Mercado	-0.59541	-1.23048	1.21587	0.180012	0.530193	-0.277526	-1.64386	-1.41584	-0.190421	-0.828236	-1.32518	-1.64291	-0.601982	3.1375	5.5857	-0.514408	1.36874
280	Romana Verde Hortelana	-0.59541	-0.938841	1.07794	-1.87187	0.697797	1.7112	-1.27459	1.25981	0.452345	0.45178	-0.586791	-0.280471	0.0085747	3.3505	6.72309	-0.653096	0.330074
281	Romana Verde Lenta SB	-0.59541	-0.388605	-0.854053	0.913034	-0.511544	0.926375	1.82843	-0.672888	0.452345	-0.212261	-0.586791	0.288332	0.0489139	3.43296	7.58288	-0.316936	-0.437271
282	Romance	-0.59541	0.0393024	0.0076578	0.377069	1.07244	0.6555	1.34721	-0.354433	1.03643	0.716056	0.315325	0.532503	0.429138	3.49825	7.04273	-0.774054	0.0613002
283	Romanor	-0.59541	-1.83299	0.529092	-0.374324	-0.941691	-0.970126	-0.138848	-0.381749	-0.59929	-0.446598	-0.866314	-1.64291	-0.68843	2.56071	6.20484	-0.882359	-0.376264
284	Romaserra	-0.59541	-1.54494	-0.295227	-0.916922	-1.10426	-1.40534	-0.983923	-0.0971504	-1.14787	-1.72466	-0.116262	-0.280471	-0.851037	2.43296	6.16441	-0.882969	-0.698723
285	Romaverde	0.163715		0.505746	-0.322678	1.01282	1.35918	2.00475	-0.672888	-0.190421	2.0796	0.714612	0.532503	0.653358	3.24793	7.17635	-0.787854	0.179642
286	Romulus	-0.59541	0.566303	-0.295227	-0.221774	0.0698664	-0.277526		-1.41584	-1.14787	0.561209	-0.116262	0.842339	-0.184563	3.16993	7.34166	-0.740584	0.179642
287	Rosalita	-0.59541	-1.23048	-1.29442	-1.58818	0.258372	-1.40534	0.209118	0.417694	-0.190421	-0.586956	-1.32518	-1.02105	-0.696023	5.21335	6.42651	0.230717	0.440082
288	Rouge d'Hiver	-0.59541	-1.54494	1.28855	0.472269	-1.10426	0.280163	-0.461874	-0.672888	-1.14787	0.333604	-0.116262	-1.02105	-0.357498	5.38543	5.71839	0.112094	-0.164098
289	Rubens Red	0.776897	-2.52799	-1.29442	-0.605423	-0.0422914	-0.277526	-0.0769664	-1.41584	-0.190421	-1.72466	-1.32518	-2.07321	-0.898086	4.70598	6.65582	-0.512884	0.179642
290	Rubicon	1.98553	0.973751	-0.0408526	0.0973493	0.532013	0.780286	0.647386	0.153758	0.878649	-0.445187	0.819546	1.38957	0.64765	3.43296	6.67832	-0.748083	-0.0792126
291	Rubra	-0.59541	-1.54494	0.409352	0.0179054	0.359116	-0.696957	0.285774	0.216086	-1.14787	0.0180833	-0.116262	-0.7726	-0.297311	5.54535	5.96657	-0.158069	1.9353
292	SAL016	-0.59541	-2.52799	-1.29442	-1.58818	-2.58956	-0.277526	-1.64386	-1.41584		1.31529	-1.32518	-2.07321	-1.27417	2.63227	5.88218	-0.870902	-1.77829
293	SAL017	0.373844	-1.71864	-0.854053	-2.56884	-1.55329	-0.277526	0.672882	-1.41584		1.94321	-0.586791	-2.07321	-0.732567	2.70044	6.34823	-1.15283	-2.40228
294	SalVal-027	-0.59541	-0.119416	-0.634954	-0.322678	1.43802	0.0456832	0.315271	0.273962	-0.190421	-1.72466	-1.32518	-0.280471	-0.260021	2.94486	7.25948	-0.768493	-0.303235
295	SalVal-044	-0.59541	-0.119416	-1.29442	0.180012	-1.31592	-0.0355265	-0.983923	-0.0971504	-0.190421	-0.119691	-1.32518	0.288332	-0.467393	3.20163	6.84105	-0.740557	0.782691
296	SalVal-050	-0.59541	-0.938841	-2.11274	-0.753715	-0.947607	-1.40534	-0.983923	-0.0971504	1.41475	-0.393894	-0.586791	-0.280471	-0.640095	3.44626	6.88477	-0.76264	-1.26547
297	SalVal-054	-0.59541	-0.938841	0.631835	-0.753715	-0.511544	0.797602	1.74034	1.41584	0.452345	0.408472	1.2446	-0.280471	0.300921	3.32193	7.0214	-0.131448	-1.26547
298	SalVal-061	-0.59541	-1.23048	1.74224	-0.322678	0.258372	0.57576	1.18714	1.1691	-0.190421	0.0180833	2.07239	0.288332	0.414369	3.74416	7.19027	-0.760356	-0.303235
299	SalVal-107	0.575398	-0.617038	-1.29442	0.180012	-0.38356	0.00253708	0.943152	-0.0971504	-0.190421	-0.651948	0.714612	0.842339	0.00195907	3.30743	6.88477	-0.708729	1.09638
300	SalVal-111	-0.59541	0.153275	0.902863	-0.916922	-1.10426	0.85837	0.388912	0.755245	-1.14787	-1.16394	-0.116262	1.38957	-0.0497021	3.45943	7.34847	-0.38869	-0.698723
301	SalVal-159	-0.59541	-1.23048	-1.29442	-1.14787	-0.355429	-1.40534	0.576293	-0.0971504	-0.190421	-1.72466	-1.32518	-0.280471	-0.75588	3.64386	7.00714	-0.61729	0.179642
302	SalVal-174	0.232508	0.318759	0.284578	-0.056301	-0.788368	0.0253735	-0.983923	-0.0971504	-0.190421	-0.422799	1.92423	0.288332	0.0445682	3.20163	7.09225	-0.969129	0.179642
303	SalVal-220	-0.59541	0.0791099	0.125404	-0.753715	-1.55329	-1.40534	-0.983923	1.66595	0.452345	-1.72466	-0.586791	0.288332	-0.415999	2.56071	7.4027	-0.435629	-0.437271
304	SalVal-231	-0.59541	0.318759	1.5208	-0.605423	0.258372	-0.00761129	0.873459	-0.672888	-0.190421	1.17362	-1.32518	0.532503	0.106715	2.09761	6.45755	-0.29227	0.440082
305	SalVal-238	-0.59541	0.153275	-0.295227	-0.469412	-0.632965	0.395725	-1.64386	-1.41584	1.0541	-0.918155	-0.116262	0.288332	-0.349642	3.32193	7.0214	-0.255353	-0.164098
306	SalVal-240	-0.59541	-1.54494	-0.295227	-0.469412	0.0698664	-1.40534	-0.983923	0.549759	-1.14787	0.320854	0.922751	-0.161771	-0.395056	3.43296	7.34847	-0.60811	-0.698723
307	SalVal-260	0.132462	-0.617038	0.284578	-1.58818	1.23134	0.319974	0.896205	-0.672888	-0.190421	0.312615	-1.32518	-0.7726	-0.165761	3.30743	6.97137	-0.703353	0.440082
308	SalVal-265	0.232508	-0.836552	0.409352	-0.221774	1.70317	0.0533038	-0.0538493	-0.672888	-1.14787	0.266214	-0.116262	-2.07321	-0.204822	3.16993	6.89202	-0.65109	0.179642
309	SalVal-291	-0.59541	-0.836552	0.902863	0.63644	0.359116	-1.40534	0.107855	-0.0971504	1.64485	-0.274384	-0.116262	-0.526712	-0.0167239	3.72247	7.56968	-0.747168	-0.698723
310	SalVal-293	-0.59541	0.318759	-0.634954	0.565949	-0.788368	-0.277526	-1.64386	0.607095	-0.190421	-0.742412	0.404131	-0.280471	-0.271458	3.36457	7.24569	-0.678454	0.440082
311	SalVal-294	-0.59541	-1.23048	0.789645	-0.056301	0.530193	0.895639	-0.755586	0.18743	-0.190421	-0.600973	0.533682	-0.280471	-0.064421	3.41954	7.28697	-0.290669	-1.77829
312	SalVal-298	0.373844	1.09012	-1.29442	0.565949	-1.31592	0.127196	0.0821086	-1.41584	1.12832	-1.03241	-1.32518	-0.280471	-0.274726	3.63227	6.94982	-0.685581	0.179642
313	SalVal-304	-0.59541	0.318759	-1.29442	-0.605423	-0.788368	-0.277526	2.16127	0.857735	1.21468	1.19176	-1.32518	-0.7726	0.00710543	3.65535	7.0852	-0.105952	-0.303235
314	SalVal-321	1.3358	-0.433954	0.0076578	0.115356	0.146235	0.499526	0.461874	-0.381749	-0.59929	-0.793596	0.527876	-0.161771	0.0603304	3.49825	7.56968	-0.593105	-0.511557
315	Savannah Green	-0.59541	-0.938841	0.125404	-0.753715	-1.55329	0.505283	0.209118	-0.0971504	0.452345	-1.72466	-0.586791	-0.526712	-0.457035	2.56071	5.97495	0.0519795	0.330074
316	Sergio	1.27646	-0.617038	-1.29442	1.7899	-0.38356	-0.696957	1.11267	-0.672888	-0.190421	-0.0718215	-1.32518	0.842339	-0.0192431	3.18587	6.99285	-0.559395	-0.303235
317	Short Guzmaine	-0.59541	0.884936	-2.11274	0.913034	-0.511544	0.259115	0.285774	2.28346	0.452345	0.161106	-0.586791	0.842339	0.189636	3.27798	7.1624	-0.934744	0.941923
318	Signal	0.776897	-1.23048	-0.634954	0.180012	-0.38356	1.00735	0.467584	1.18957	-0.190421	0.170004	-1.32518	1.38957	0.118033	2.74416	7.04982	-0.779875	-0.303235
319	Siskiyou	1.27646	0.18344	-0.98662	-0.545057	-0.640857	0.196614	0.113013	-0.381749	-0.59929	0.225423	0.493399	1.38957	0.0603622	3.3505	6.63325	-0.967484	-1.05096
320	Skyway	-0.59541	-1.71864	-0.854053	0.913034	1.5692	-1.40534	-0.214361	0.537921	0.452345	1.57513	-0.586791	0.532503	0.0171279	3.63227	6.89202	-0.727509	-1.26547
321	SM09A	0.575398	-0.110168	0.55273	-0.374324	-0.148298	0.593821	1.20814	0.210863	0.944532	-1.05219	-0.866314	0.532503	0.172224	3.10434	7.12741	-0.764994	-0.376264
322	SM09B	0.575398	-0.110168	-0.970142	0.242796	-0.506865	-0.0634694	0.025633	0.164098	0.905301	0.286763	-0.866314	-0.526712	-0.0703068	3.99095	7.46994	-0.768189	-0.0792126
323	SM13-R2	-0.59541	0.462337	0.55273	0.0973493	-1.11467	-0.0787305	-0.715277	1.19999	0.893801	0.736467	0.260123	1.38957	0.257357	3.67807	5.32917	-0.151576	-0.511557
324	SM13-R3	0.373844	-0.995001	-0.0408526	0.115356	-0.148298	0.624364	0.951179	0.735029	0.856291	0.479881	0.307384	0.045316	0.275374	2.94486	6.80441	-0.814418	0.295227
325	Solar	-0.59541	-1.54494	0.409352	-0.916922	0.359116	-1.40534	-0.983923	-0.0971504	-1.14787	-1.72466	-0.116262	-0.526712	-0.690894	2.26303	6.14817	-0.751801	1.47382
326	Sweet Valentine	-0.59541	-2.52799	-0.634954	-0.605423	-1.2471	-0.696957	-0.461874	-0.672888	-0.190421	-1.72466	-1.32518	-2.07321	-1.06301	5.05745	6.43428	-0.540795	-0.945908
327	Sweetie	-0.59541	-1.54494	0.902863	-0.469412	0.865722	-0.696957	-0.461874	1.54561	-1.14787	0.387358	-0.116262	-0.280471	-0.134304	3.03562	6.72309	-0.299441	0.865134
328	Taiwan	1.77297	0.327084	1.33688	1.41475	0.938659	1.55716	-0.123337	0.426064	0.878649	0.576627	0.156992	0.045316	0.77565	3.03562	5.70088	1.65578	0.899032
329	Tall Guzmaine	-0.59541	0.498572	0.125404	0.913034	0.935899	1.73356	-0.461874	-0.672888	0.452345	-0.249256	1.86363	1.38957	0.494382	3.31832	6.84653	-0.825513	-1.26547
330	Tango	0.575398	0.0791099	0.631835	-1.87187	-0.511544	-0.277526	-1.64386	-1.41584	0.452345	-1.72466	-0.586791	0.045316	-0.520674	2.3505	6.09098	0.547397	-2.40228
331	Terripin	-0.59541	0.318759	0.789645	0.41302	0.258372	0.511056	0.702099	0.520305	-0.190421	-1.72466	0.64161	-0.161771	0.12355	3.54844	6.34823	-0.69419	-0.303235
332	PI 536794 0 - COS - Trianon Cos		0.0791099	0.125404	0.913034	-0.511544	0.0329879	1.0264	-1.41584	0.452345	0.908978	0.802031	0.045316	0.223475	2.58496	6.17252	-0.424686	0.676093
333	Triple Threat	-0.59541	-0.110168	0.517384	0.357913	0.781843	1.68966	0.88099	0.305909	-0.59929	0.41459	-0.866314	1.38957	0.347223	3.06178	6.81542	-0.62942	-1.05096
334	Triton		-0.119416	0.789645	1.28155	-0.38356	0.365719	0.793644	0.392754	-0.190421	0.5465	1.01975	0.532503	0.457152	3.74416	7.18331	-0.649006	1.09638
335	Ultegra	1.15308	0.462337	-0.0408526	0.377069	0.444257	0.0380653	-0.175177	0.782691	0.841621	0.307103	0.13151	0.532503	0.404517	3.52356	7.34166	-0.862717	-0.543831
336	Valcos	0.979457	0.153275	-0.295227	-0.469412	0.0698664	-0.277526	-0.731928	-1.41584	0.916922	0.0180833	-0.116262	0.288332	-0.0733548	3.23266	7.22496	-0.759369	0.179642
337	Valmaine	-0.59541	-0.270669	-0.0408526	0.363373	-1.54394	-0.0838215	-0.196038	0.669691	0.856291	0.748476	0.442748	0.532503	0.0735297	3.12102	7.09225	-0.687179	-0.511557
338	Velvet	-0.59541	-2.52799	-1.29442	-1.58818	-2.58956	-0.277526	1.32839	-1.41584	-0.190421	-0.761597	-1.32518	-0.7726	-1.00086	4	5.70088	-0.128494	0.179642
339	Verde d'Inverno	0.232508	-0.30464	-0.295227	-0.221774	-0.254949	1.80644	2.35737	-1.41584	-1.14787	0.45178	-0.116262	0.532503	0.135336	3.27798	6.91375	-0.68614	1.47382
340	Wayahead	-0.59541	-0.388605	0.125404	-2.56884	-0.947607	-1.40534	0.685795	-0.0971504	0.452345	-1.72466	0.172329	0.842339	-0.454117	2.48543	5.88218	-0.296489	-1.26547
341	White Paris	-0.59541	0.0791099	0.125404	0.0716793	-0.947607	0.476661	-0.461874	-0.672888	0.452345	0.180823	-0.586791	0.045316	-0.152769	3.41954	7.40945	-0.636773	2.04624
342	White Paris Self-Folding Cos	-0.59541	-0.30464	-0.295227	-0.221774	-0.254949	0.462497	-0.0769664	-1.41584	1.77735	1.26306	-0.116262	-0.280471	-0.00488525	3.1375	6.17252	-0.667954	-0.698723
343	Winter Density	-0.59541	-2.52799	-1.29442	-0.322678	-0.38356	-0.277526	-1.64386	1.27692	-0.190421	-0.446598	-1.32518	-1.02105	-0.729315	3.56071	7.75242	-0.324664	-1.77829
344	Yellow cos (PI 390977)		-0.30464	2.40228	-0.221774	-1.10426	0.462497	-0.27245	1.13929	-1.14787	-0.152349	-0.116262	-1.02105	-0.0305997	2.26303	5.46809	1.0266	-0.164098
345	Yellow cos (PI 390977)		-1.54494	-0.295227	0.0179054	-0.632965	0.191444	-0.983923	-0.0971504	-1.14787	-0.681451	-0.116262	-1.02105	-0.573773	1.96347	5.24404	0.985923	-0.698723
346	Zaragozana de Invierno	1.55027	-0.30464	-0.295227	-0.916922	1.70317	0.0710979	0.285774	-0.672888	-1.14787	0.123075	-0.116262	-0.280471	-7.44799e-05	3.81762	6.93542	-0.373873	-0.698723
347	PI 140394 0	-0.59541	-0.617038	-1.29442	0.41302	-0.0422914	-1.40534	-0.983923	0.64435	-0.190421	-0.152349	0.499104	0.842339	-0.240199	3.1375	6.66333	1.84879	-0.945908
348	PI 140398	0.232508	-0.119416	0.284578	0.565949	-0.788368	-1.40534	1.90132	-0.0971504	-0.190421	-0.212261	0.970109	0.842339	0.165321	4.6893	7.62234	0.723673	0.179642
349	PI 141680	-0.59541	0.71838	2.74182	-0.056301	0.258372	-0.696957	0.476179	-0.672888	2.0251	0.41459	-1.32518	-1.02105	0.188887	3.52356	7.4027	0.995962	-0.303235
350	PI 142871 0	0.776897	-0.388605	1.07794	0.913034	-0.152288	1.13814	1.07081	-0.0971504	1.41475	0.266214	0.650932	0.045316	0.559666	3.848	7.19027	1.32102	2.04624
351	PI 142872	0.776897	1.24659	2.0674	-1.87187	0.935899	0.20179	-0.461874	0.445713	0.452345	0.282112	-0.586791	1.38957	0.406482	3.72247	7.75887	0.866328	1.63603
352	PI 164940	-0.59541	1.44036	-1.29442	0.41302	1.01282	-0.696957	1.36651	0.891411	-0.190421	1.1955	2.22387	1.38957	0.596321	2.98185	6.11555	-0.578571	-0.945908
353	PI 165063	-0.59541	1.30602	-0.295227	-0.916922	1.09298	-0.277526	-1.64386	0.491295	-1.14787	-0.493878	-0.116262	0.045316	-0.212612	2.96347	6.2849	0.344032	1.09638
354	PI 167128		1.7733	1.74224	-0.056301	1.20771	2.1653	-0.180385	2.35888	-0.190421	0.850253	-1.32518	0.532503	0.807082	3.15381	6.66333	1.77132	0.782691
355	PI 167128		1.30602	1.28855	0.472269	1.70317	-0.277526	-0.695555	2.74182	1.21468	2.22116	1.89306	0.045316	1.083	3.18587	6.48845	1.97954	0.179642
356	PI 167148		-0.617038	-1.29442	1.45043	-0.788368	-1.40534	0.0512828	-0.0971504	1.21468	0.123075	-1.32518	-0.280471	-0.269865	3.926	7.51665	-0.844708	0.782691
357	PI 167391		0.498572	1.64584	-0.753715	1.19808	-1.40534	1.38634	0.926129	1.29919	0.387358	0.946165	-0.526712	0.509264	3.83794	6.75278	2.09196	1.63603
358	PI 167391		0.153275	0.902863	0.63644	-0.632965	1.292	0.628537	0.891411	-1.14787	-0.0285013	0.620071	0.045316	0.305507	3.53605	7.04982	2.12258	-0.164098
359	PI 169493 0	-0.59541	-0.30464	-0.295227	-0.221774	0.359116	-0.277526	-1.64386	0.287237	-1.14787	-0.483725	0.273189	-0.7726	-0.401925	3.15381	7.5233	1.7119	-0.164098
360	PI 169495	2.05006	-0.30464	0.409352	-0.221774	1.70317	0.797602	2.44926	0.685749	1.00627	1.58591	-0.116262	0.045316	0.840835	4.05311	5.83952	0.432178	-0.164098
361	PI 169496	1.77297	1.44036	-1.29442	-0.056301	-0.788368	-1.40534	-0.043585	0.807199	-0.190421	-0.124319	-1.32518	1.38957	0.0151803	2.63227	7.23187	0.475934	-0.303235
362	PI 169509 1	-0.59541	0.318759	-1.29442	0.565949	0.258372	-1.40534	-0.983923	1.66595	-0.190421	-0.152349	-1.32518	1.38957	-0.145704	3.26303	6.92098	1.58792	0.179642
363	PI 169509 4	0.776897	-0.30464	0.902863	0.63644	-0.632965	-0.696957	-0.461874	0.755245	-1.14787	0.530039	-0.116262	-0.280471	-0.00329662	3.51096	7.4162	1.58395	1.09638
364	PI 171665 1	-0.59541	1.30602	-0.295227	0.472269	0.359116	0.818704	1.47169	-0.0971504	1.00627	-0.550227	-0.116262	0.532503	0.359358	2.8679	5.94138	1.2263	0.555707
365	PI 171672	-0.59541	0.318759	-0.634954	-0.605423	-2.58956	0.0456832	0.388912	0.379005	-0.190421	-0.619876	0.604861	-0.526712	-0.335428	2.65535	6.253	0.457794	0.440082
366	PI 172916	0.979457	-1.54494	-0.295227	1.55306	-1.10426	-0.277526	-1.64386	-1.41584	-1.14787	-0.316706	0.273189	0.842339	-0.341516	3.10434	6.3561	0.300842	0.865134
367	PI 172918 0	-0.59541	0.947988	-0.295227	0.472269	0.622423	-0.696957	-0.461874	-0.672888	-1.14787	0.814155	0.922751	0.045316	-0.00377734	3.01792	6.38749	1.1485	0.555707
368	PI 172920	0.776897	0.498572	-2.11274	-0.753715	1.36937	-0.696957	0.180385	1.21055	0.452345	0.41459	-0.586791	0.842339	0.132904	3.74416	6.85565	0.154918	-1.26547
369	PI 173710	-0.59541	0.153275	-0.295227	-0.916922	1.09298	-1.40534	1.26884	0.807199	1.0541	-1.72466	0.273189	1.38957	0.0917992	2.16993	6.7082	1.45176	-0.164098
370	PI 174224	0.776897	-0.617038	-0.634954	-0.322678	-0.38356	-0.696957	-0.461874	-0.672888	-0.190421	-0.550227	0.548278	-0.280471	-0.290491	3.51096	6.58787	0.261791	0.179642
371	PI 174229	1.6738	1.6453	2.40228	1.55306	1.50988	-1.40534	-0.983923	-0.0971504	-1.14787	1.09262	-0.116262	1.38957	0.62633	3.30743	6.73795	1.12787	-0.164098
372	PI 176579 2	0.373844	-0.617038	-0.634954	0.180012		1.06821	0.759		-0.190421	1.05211	-1.32518	0.045316	0.0710894	4.06178	6.97854	1.57349	1.81681
373	PI 176581	0.575398	1.24659	0.125404	0.0716793	1.36937	0.639854	0.576293	1.66595	0.452345	-0.113923	0.467924	0.842339	0.659936	3.40599	6.92098	0.577653	0
374	PI 176583	0.979457	-0.617038	0.789645	0.180012	1.23134	0.173386	-0.131088	0.619417	-0.190421	0.566902	0.241906	-0.280471	0.296921	3.9542	6.89202	0.424797	0.179642
375	PI 176585	-0.59541	-0.388605	0.631835	-0.753715	-0.152288	0.440025	0.355945	-0.0971504	0.452345	-0.279456	-0.586791	-0.526712	-0.124998	3.12102	6.253	-0.780238	-0.437271
376	PI 176588 0	-0.59541	-1.54494	0.409352	1.36763	0.865722	-1.40534	0.355945	-0.0971504	-1.14787	-1.16394	0.692006	0.045316	-0.18489	2.60881	6.44205	1.75449	1.09638
377	PI 176592	-0.59541	-0.617038	-1.29442	-0.056301	-0.788368	0.978281	0.427917	1.754	-0.190421	0.530039	-1.32518	0.045316	-0.0942988	2.58496	6.54981	1.13209	-1.77829
378	PI 176594	-0.59541	0.566303	0.902863	-0.469412	-1.10426	-1.40534	1.26884	-0.0971504	-1.14787	0.153162	1.33127	0.045316	-0.0459744	3.12102	7.50999	1.69989	-0.698723
379	PI 176979		1.30602	-0.295227	-0.221774	0.0698664	1.03297	0.888572	0.20304	-1.14787	0.282112		0.045316	0.216302	3.03562	7.10634	-0.460098	-0.698723
380	PI 176980 0	1.43874	0.153275	1.28855	1.36763	1.70317	0.409482	0.388912	-0.672888	0.972881	0.438019	1.73639	0.288332	0.792707	2.51096	6.9857	0.992345	0.555707
381	PI 177426	1.15308	0.884936	0.125404	0.913034	-0.152288	0.74969	1.19757	1.39528	0.452345	1.49902	1.47265	0.045316	0.811336	2.16993	6.53452	-0.0284447	-1.26547
382	PI 181882	-0.59541	0.0791099	1.64584	0.913034	1.5692	2.22152	1.41365	1.45886	0.452345	0.0298112	0.802031	1.38957	0.948297	2.8679	6.64831	-0.314243	0.676093
383	PI 181884	-0.59541	1.58879	0.125404	0.913034	0.935899	1.78108	1.43485	1.30035	1.08584	1.02761	0.323286	0.842339	0.896922	2.67807	7.25948	0.887407	1.26547
384	PI 181946 1	-0.59541	0.318759	0.711817	0.180012	-0.0422914	-0.696957	-0.461874	-0.672888	1.21468	-0.619876	0.451108	-0.280471	-0.0411162	2.65535	7.24569	0.333199	-0.945908
385	PI 181947	0.979457	0.318759	-1.29442	-1.14787	-0.0422914	1.4191	0.227492	-0.0971504	-0.190421	0.844514	0.86265	-0.526712	0.112758	3.10434	5.82237	0.132318	0.782691
386	PI 182208	0.575398	1.09012	-0.634954	-0.322678	0.530193	0.926375	1.77641	0.64435	1.46523	0.639592	-1.32518	0.532503	0.491447	2.65535	5.76194	1.69338	-1.77829
387	PI 182209 1	0.575398	0.884936	-0.854053	0.913034	1.5692	1.292	1.67431	1.91896	1.51169	-0.0864995	1.29543	0.842339	0.961396	2.29278	7.16938	1.44693	0.330074
388	PI 183234	1.15308	0.566303	0.409352	0.63644	0.359116	1.06821	1.67431	0.755245	-1.14787	0.594344	1.21769	1.38957	0.722983	2.58496	6.30079	1.38203	2.16289
389	PI 204706	-0.59541	-0.617038	-1.29442	0.41302	-0.0422914	-0.277526	-0.695555	0.221315	-0.190421	-0.00668503	-1.32518	1.38957	-0.251719	2.76553	6.62571	-0.411765	-1.77829
390	PI 206444	0.979457	-0.119416	-0.634954	0.180012	-0.38356	0.111864	0.725244	-0.672888	2.28268	0.756696	0.86265	1.38957	0.456447	2.29278	6.83374	0.5781	0.440082
391	PI 206964	0.373844	0.566303	-0.295227	-0.221774	-0.254949	0.680874	0.996477	1.10574	1.21468	0.279316	-0.116262	-0.526712	0.316859	2.94486	6.96419	-0.142774	0.179642
392	PI 206966	0.232508	0.884936	1.07794	-1.36114	0.160428	0.227753	-0.27245	0.359875	1.41475	0.964243	-0.586791	1.38957	0.374302	3.30743	6.7082	-0.34185	0.676093
393	PI 211600	-0.59541	0.498572	1.90311	-0.396364	0.935899	0.716498		0.807199	0.452345	-0.279456	-0.586791	0.532503	0.362555	2.40599	5.63915	0.27679	-1.26547
394	PI 212015	-0.59541	0.566303	-0.295227	0.28784	0.359116	0.954005	-1.64386	-1.41584	-1.14787	-0.898481	-0.116262	0.532503	-0.284432	2.88753	7.4027	1.35701	-0.164098
395	PI 222724		-0.617038	-0.634954	0.180012	-0.0422914	-0.696957	-0.461874	1.91896	-0.190421	2.84326	1.14669	1.38957	0.439542	2.76553	6.62571	1.12962	0.440082
396	PI 222724		-0.30464	-0.295227	1.36763	0.622423	1.292	0.996477	0.701985	-1.14787	2.84326	1.26118	1.38957	0.793345	3.16993	5.24404	0.947685	-0.164098
397	PI 222994	0.373844	0.498572				-0.696957	-0.461874	0.755245	0.452345	-0.178451	0.802031	1.38957	0.326037	2.70044	6.05805	0.1534
398	PI 223379	-0.59541	-1.23048	0.284578	0.565949	-0.38356	-1.40534	0.903891	0.387246	-0.190421	-0.357496	0.714612	0.045316	-0.105093	3.01792	6.80441	1.70846	-0.945908
399	PI 226514		0.884936	0.631835	0.913034	0.697797	-0.277526	-1.64386	-1.41584	0.452345	1.58591	-0.586791	-0.526712	0.0650116	2.58496	6.84105	0.0212613	-1.26547
400	PI 226514		2.22809	0.631835	-1.87187	0.441047	-1.40534	0.141436	1.06886	0.452345	0.594344	1.53514	1.38957	0.473223	3.08746	6.54981	0.291746	-3.08483
401	PI 229762 0	0.979457	-0.617038	-1.29442	1.7899	1.43802	0.490922	0.405552	-1.41584	1.12832	1.92411	0.451108	1.38957	0.555806	2.848	6.42651	1.72921	-0.945908
402	PI 234624	-0.59541	-0.119416	1.5208	-1.14787	-0.38356	-0.696957	0.315271	-0.672888	-0.190421	-0.103589	-1.32518	0.045316	-0.279492	3.15381	7.66812	-1.15515	0.782691
403	PI 249536	0.575398	0.153275	-0.295227	-0.916922	0.0698664	-0.696957	-0.461874	-0.672888	-1.14787	-0.550227	-0.116262	-0.7726	-0.402691	2.80735	5.45894	-0.691351	0.555707
404	PI 257288	1.37814	1.24659	-0.0076578	-1.36114	1.5692	1.9216	0.513843	2.0674	0.452345	0.530039	0.228943	1.38957	0.827406	2.58496	6.27694	0.174423	-0.437271
405	PI 261615	-0.59541	-0.388605	0.631835	0.913034	0.160428	0.873132	0.843815	-0.0971504	0.452345	-1.72466	-0.586791	0.842339	0.110359	2.40599	7.07107	-0.473728	1.63603
406	PI 268405	0.163715	0.71838	1.5208	-1.14787	-0.38356	-1.40534	-0.983923	1.50477	-0.190421	-1.72466	1.04554	0.532503	-0.029173	2.67807	7.30068	0.111798	-0.945908
407	PI 278063	0.373844	0.318759	-1.29442	1.7899	0.385132	1.10484	-0.983923	-0.0971504	-0.190421	1.44576	1.01975	0.045316	0.326449	2.03562	7.52994	0.6074	1.09638
408	PI 278064	0.776897	1.44036	-1.29442	1.7899	-0.788368	1.44744	-1.64386	1.01612	-0.190421	1.5708	0.291559	-0.280471	0.344628	1.80735	6.8775	0.562376	0.179642
409	PI 278065	0.575398	0.498572	1.39528	0.913034	1.5692	-1.40534	0.971522	0.537921	0.452345	0.594344	0.583798	0.045316	0.560949	2.16993	6.9282	0.73301	0
410	PI 278066		0.0791099	-2.11274	-1.36114	0.441047	0.639854	0.843815	-0.0971504	1.08584	-0.385733	0.151888	0.532503	-0.0166098	2.23266	5.77927	-0.497561	0
411	PI 278066		1.09012	-1.29442	-0.533225	-0.38356	-0.696957	0.240663	0.588781	-0.190421	0.312615	-1.32518	0.532503	-0.150826	2.90689	5.94138	-0.39675	0.782691
412	PI 278070 1-C0S-8	-0.59541	-0.938841	-0.854053	-0.396364	0.441047	2.00903	1.16664	1.10574	0.452345	-1.72466	-0.586791	0.045316	0.0103331	2.43296	7.25259	0.949659	-1.26547
413	PI 278072 0-COS-10	2.24663	-0.388605	0.125404	0.913034	1.34657	0.319974	0.476179	-0.672888	0.452345	0.266214	-0.586791	0.532503	0.419214	2.65535	6.14817	0.428388	-0.437271
414	PI 278074	-0.59541	-0.270669	-0.970142	-0.107634	-0.640857	0.157953	-0.66008	0.398275	-0.59929	-0.720084	0.557092	0.532503	-0.243195	3.32193	6.57267	-0.808581	-0.0613002
415	PI 278076	-0.59541	-0.836552	-0.295227	-0.221774	0.622423	0.680874	-0.461874	-0.672888	3.08423	-0.586956	-0.116262	-1.40291	-0.0668611	2.65535	5.88218	0.0394378	-0.698723
416	PI 278077	-0.59541	1.96919	0.409352	0.0179054	-0.632965	-0.696957	-0.461874	-0.672888	-1.14787	-0.651948	0.620071	-0.526712	-0.197509	3.53605	7.06399	0.126498	0.555707
417	PI 278078	0.163715	1.6453	-0.295227	0.28784	1.70317	0.895639	0.456178	0.20304	0.916922	1.1955	0.420604	0.842339	0.702919	2.63227	6.10737	1.43927	-0.698723
418	PI 278081 1-COS-19	-0.59541	1.09012	1.98772	-0.322678	1.01282	0.476661	-0.461874	-0.672888	-0.190421	1.31529	0.714612	1.38957	0.478626	3.24793	6.99285	0.662974	1.09638
419	PI 278082	1.15308	0.884936	0.631835	0.913034	1.5692	-0.696957	2.21756	-0.672888	0.452345	0.06872	1.0587	1.38957	0.747428	3.1375	7.25259	1.96146	-1.26547
420	PI 278087 0-COS-25	0.575398	0.498572	-2.11274	-1.87187	1.15891	0.409482	-0.0538493	-0.672888	0.452345	1.00689	0.764334	-1.40291	-0.104028	3.29278	7.04982	0.291074	0.676093
421	PI 278090	-0.59541	1.30602	0.409352	1.24187	0.359116	0.954005	2.74048	-1.41584	-1.14787	-0.709901	-0.116262	0.532503	0.296505	3.40599	7.60263	1.07775	0.179642
422	PI 278093	-0.59541	1.30602	-0.295227	-0.916922	1.70317	-1.40534	-0.0179421	1.50477	-1.14787	1.23564	0.744225	-1.64291	0.0393498	3.24793	8.04984	0.779957	-0.698723
423	PI 278094 0-COS-32	1.23323	0.153275	-0.295227	-0.469412	0.865722	1.62935	-0.0769664	1.25981	-1.14787	0.611123	2.28808	1.38957	0.620057	2.88753	7.05691	1.85625	-0.698723
424	PI 278095	1.23323	1.30602	0.409352	1.36763	0.359116	0.379316	0.576293	-0.0971504	-1.14787	-1.18121	2.57375	1.38957	0.597337	3.32193	7.29383	1.13473	1.09638
425	PI 278097	-0.59541	1.30602	-0.295227	1.55306	1.70317	2.0699	1.51871	0.64435	1.00627	0.759678	-0.116262	1.38957	0.911987	2.72247	6.21289	2.42906	-0.164098
426	PI 278098	-0.59541	0.318759	-0.634954	1.7899	1.23134	0.85837	0.702099	-0.672888	1.21468	-1.72466	1.39513	0.288332	0.347558	2.90689	7.47663	-0.415421	0.440082
427	PI 278099 1-COS-37	0.979457	-0.119416	-1.29442	-0.056301	-0.38356	0.9109	0.971522	1.66595	-0.190421	1.4236	1.61348	1.38957	0.575864	2.82782	6.48845	-0.350222	-0.945908
428	PI 278100 0-COS-38	0.575398	0.593929	-0.748473	-0.374324	0.0640654	0.243404	-0.291118	0.99496	-0.59929	0.301576	0.610928	0.532503	0.15863	2.20163	6.64078	-0.430192	-1.05096
429	PI 278101	-0.59541	-0.617038	-1.29442	0.41302	-0.38356	1.03297	-1.64386	0.685749	-0.190421	1.63339	-1.32518	0.532503	-0.146022	2.43296	6.54217	-0.505091	-0.303235
430	PI 278102		0.884936	0.125404	0.913034	0.160428	-0.696957	-0.461874	-0.672888	1.51169	-1.72466	1.09932	1.38957	0.229819	2.26303	6.7897	0.558314	-1.26547
431	PI 278102		0.884936	-0.854053	0.913034	0.697797	0.58778	-0.230123	0.250185	2.11191	1.22089	0.344617	1.38957	0.665141	2.53605	6.54981	0.949317	-1.26547
432	PI 278104	-0.59541	1.58879	-0.854053	-0.138562	-0.511544	0.222549	0.180385	0.588781	0.452345	-0.828236	0.344617	0.532503	0.081847	2	5.38516	1.49289	0
433	PI 278106	-0.59541	0.318759	-1.29442	1.45043	0.594525	-1.40534	1.07081	-0.0971504	2.0251	-0.709901	2.40672	-1.40291	0.196767	3.44626	7.44312	0.572197	0.440082
434	PI 278107		0.947988	-0.295227	0.0179054	-0.254949	-1.40534	-0.983923	1.17927	-1.14787	-1.72466	-0.116262	0.842339	-0.26734	1.88753	5.63028	1.51583	-0.698723
435	PI 278107		1.7733	-1.29442	-1.14787	-0.788368	0.836571	1.0264	-1.41584	-0.190421	0.514283	-1.32518	0.532503	-0.134459	1.96347	5.35724	1.34735	-0.303235
436	PI 278108 1-COS-46	1.15308	1.44036	-1.29442	-0.056301	1.01282	-1.40534	1.07081	-0.0971504	-0.190421	1.18427	1.42233	1.38957	0.469134	3.10434	6.76757	0.686115	-0.303235
437	PI 278111		-1.23048	1.74224	-1.14787	0.780158	-0.277526	-1.64386	-1.41584	-0.190421	-0.393894	-1.32518	-1.02105	-0.556703	2.90689	7.03562	1.21079	-0.303235
438	PI 278111		-0.938841	2.21915	0.913034	1.5692	-0.696957	-0.461874	-0.672888	0.452345	-1.72466	-0.586791	-1.40291	-0.121018	2.70044	5.09902	0.238455	-1.26547
439	PI 285657 0-COS-Rakowicka	0.232508	-1.54494	0.902863	2.16208	1.70317	-0.696957	-0.461874	-0.672888	-1.14787	-0.178451	2.74581	0.532503	0.297995	2.90689	7.53658	0.594762	-0.164098
440	PI 288244 3-COS-Balady	0.373844	2.57991	0.902863	1.55306	0.865722	1.84679	0.154392	-1.41584	-1.14787	0.366919	-0.116262	0.532503	0.541336	2.82782	7.28697	0.837022	-0.698723
441	PI 342479 1-COS-68081	-0.59541	0.566303	0.409352	0.472269	-0.0872655	0.0609274	0.576293	-0.0971504	-1.14787	-1.18121	1.99285	1.38957	0.196555	3.26303	6.9282	1.61839	-0.698723
442	PI 342521	0.979457	0.71838	2.74182	1.7899	0.530193	1.06821	1.11267	0.755245	1.36114	1.38451	-1.32518	1.38957	1.04216	2.74416	6.54217	1.69694	1.81681
443	PI 342541 4-COS-68071	-0.59541	0.0791099	1.39528	-0.138562	0.441047	1.37861	0.0821086	0.250185	0.452345	-0.493878	1.53514	0.532503	0.409873	2.07039	5.89067	0.754704	1.26547
444	PI 342552 1-COS-68179	-0.59541	1.44036	-1.29442	-1.14787	-0.788368	-1.40534	0.227492	-0.0971504	-0.190421	-0.791798	0.513437	0.045316	-0.340348	2.7866	7.14143	0.331369	-0.945908
445	PI 344074	1.43874	0.884936	-0.854053	0.341599	1.5692	0.00253708	0.227492	0.64435	0.452345	1.81583	2.03101	1.38957	0.82863	3.24793	7.32803	1.68066	0
446	PI 358004	1.15308	1.96919	0.409352	0.0179054	-0.254949	0.296031	0.971522	-0.0971504	1.00627	-0.467907	-0.116262	0.532503	0.451632	2.51096	7.04273	0.289177	-0.698723
447	PI 358028	2.41593	1.24659	0.125404	0.913034	0.160428	-0.277526	-0.154392	1.13929	1.16283	-1.25594	-0.586791	-0.280471	0.384033	3.32193	7.36206	0.00420875	-0.437271
448	PI 358043	-0.59541	0.566303	0.409352	-0.916922	1.70317	0.296031	0.355945	-0.0971504	-1.14787	-0.85248	0.420604	-0.526712	-0.0320952	2.7866	7.25259	-0.0508743	-0.698723
449	PI 368626	-0.59541	-0.388605	1.39528	-0.28784	-0.511544	-1.40534	-0.983923	0.835816	0.452345	-1.37787	-0.586791	-1.02105	-0.372912	4.10434	7.14843	0.158673	0
450	PI 368627	-0.59541	-0.938841	-2.11274	-0.753715	-0.152288	0.379316	-0.0179421	-0.0971504	0.452345	-1.72466	-0.586791	-0.526712	-0.556216	2.58496	7.0852	-0.712869	0.330074
451	PI 368630 1-C0S-Crna	1.6738	1.30602	-0.295227	-0.221774	0.865722	-0.277526	-1.64386	-1.41584	-1.14787	0.45178	0.922751	-1.22952	-0.084296	3.05311	6.61816	-0.323597	-0.164098
452	PI 368632	0.373844	1.24659	0.631835		0.441047	0.015223	-0.983923	-0.0971504	0.452345	-1.72466	-0.586791	1.38957	0.105266	3.03562	7.04982	0.0133799	2.45073
453	PI 370470	0.373844	-0.617038	-0.634954	1.22004	0.258372	-0.277526	-1.64386	-1.41584	-0.190421	-1.72466	-1.32518	0.532503	-0.453727	2.8679	6.85565	-0.228267	0.179642
454	PI 379364		-0.30464	-0.295227	1.55306	-0.632965	0.602925	-0.0333254	-1.41584	0.972881	0.456062	-0.116262	0.045316	0.0756354	3.18587	5.82237	1.7577	1.09638
455	PI 379364		-0.938841	0.125404	-0.396364	0.160428	-0.277526	0.793644	0.287237	0.452345	1.10103	0.679246	0.045316	0.18472	2.67807	7.70065	1.86299	-1.26547
456	PI 491077		-0.938841	1.07794	-0.668081	1.5692	-0.277526	1.0264	-1.41584	1.29919	-0.586956	0.583798	1.38957	0.278079	3.16993	6.73795	1.64472	0.941923
457	PI 491077		-0.30464	0.902863	0.28784	-0.254949	-1.40534	-0.983923	-0.0971504	-1.14787	0.266214	-0.116262	-1.02105	-0.352207	3.15381	7.07814	1.79258	-0.698723
458	PI 536821 0 -COS- Fordhook	-0.59541	1.09012	0.789645	-0.322678	-1.31592	-0.277526	0.531472	-1.41584	-0.190421	1.37116	0.666596	1.38957	0.143397	2.8679	7.69415	0.4685	1.36874
459	PI 543972	-0.59541	-0.938841	-0.854053	0.913034	1.15891	-1.40534	-0.214361	-0.0971504	0.452345	-1.07684	-0.586791	1.38957	-0.154578	3	6.58027	-0.693686	-0.437271
460	PI 577120 0-COS- Romana Verde	-0.59541	-0.119416	-1.29442	-0.605423	-1.31592	-0.696957	0.388912	-0.672888	-0.190421	-0.24055	1.95739	-0.280471	-0.305465	3.16993	7.23878	1.86409	-2.74182
461	PI 601588	-0.59541	-0.30464	0.409352	0.28784	0.622423	-0.0507633	-0.27245	1.66595	-1.14787	-0.968754	-0.116262	0.532503	0.00515969	2.63227	7.7201	-0.751584	-0.698723
462	PI 601810	-0.59541		-1.29442	0.180012	-0.788368	-1.40534	-0.983923	-0.0971504	-0.190421	-1.72466	-1.32518	1.38957	-0.621391	2.88753	7.44312	-0.829103	-0.945908
463	PI 612423	0.776897	-1.71864	0.125404	-1.36114	0.697797	1.39857	-0.755586	-1.41584	0.452345	0.772307	-0.586791	0.045316	-0.13078	3.01792	7.24569	-0.328429	-0.437271
464	PI 612631	0.776897	1.6453	-0.295227	0.472269	0.865722	-0.696957	-0.025633	-0.672888	1.68579	1.11006	-0.116262	0.045316	0.399532	2.48543	6.41872	0.396727	-0.698723
465	PI 615064	-0.59541	-0.938841	0.125404	-1.36114	1.15891	0.602925	1.80181	0.316626	0.452345	-0.348194	-0.586791	0.532503	0.096679	4.41278	7.0214	0.0460723	1.63603
466	PI 617947	-0.59541	-1.54494	0.409352	2.16208	-1.10426	-0.277526	-1.64386	-1.41584	-1.14787	-1.72466	-0.116262	-0.526712	-0.62716	4.7761	7.1624	-0.466958	0.179642
467	PI 617949	0.232508	-0.119416	-1.29442	0.565949	-0.38356	-1.40534	1.90132	-0.0971504	-0.190421	-1.72466	1.14669	-2.07321	-0.28681	3.3505	8.00625	-0.896098	-0.945908
468	PI 634659	-0.59541	0.153275	-0.295227	0.28784	-0.632965	0.157953	0.0821086	0.491295	-1.14787	0.249242	-0.116262	1.38957	0.00196224	3.30743	6.71565	-0.0656286	0.555707
469	PI 634687	-0.59541	0.153275	-0.295227	0.28784	0.622423	-1.40534	-0.983923	-0.0971504	-1.14787	-1.72466	-0.116262	1.38957	-0.326062	2.43296	7.0214	-0.32578	-0.164098
470	PI 635108	-0.59541	-0.617038	0.789645	0.41302	-0.38356	1.10484	-0.983923	-0.0971504	-0.190421	0.234985	-1.32518	1.38957	-0.0217188	3.58496	7.3212	-0.547116	0.782691
471	PI 665190	-0.59541	1.09012	1.5208	-1.58818	-1.31592	0.0609274	-0.983923	1.50477	-0.190421	0.68932	1.14669	1.38957	0.227362	3.18587	7.40945	-0.332413	0.179642
472	PI 665200	1.6738	-0.388605	0.631835	0.913034	-0.947607	-0.696957	-0.461874	0.64435	0.452345	1.25152	0.978215	0.045316	0.341281	2.8679	6.9857	-0.881183	0.676093
473	PI 665213	0.373844	-0.617038	-0.634954	1.7899	-2.58956	2.57165	2.00475	1.54561	-0.190421	-0.223274	-1.32518	0.532503	0.26982	2.74416	7.2111	-0.626371	0.179642
474	PI 665218		0.498572	-2.11274	0.0716793	1.5692	-0.277526	1.32839	-1.41584	0.452345	0.634873	-0.586791	1.38957	0.141067	2.8679	7.12741	-0.761041	1.26547
475	PI 665223	0.575398	-0.30464	-0.295227	0.0179054	-0.254949	0.0253735	1.26884	-0.0971504	-1.14787	0.286763	-0.116262	0.045316	0.000290886	3.12102	7.39594	-0.650872	-0.698723
476	PI 665224	0.373844	0.0791099	0.125404	-0.138562	-0.511544	0.736316	-0.779674	0.250185	1.51169	0.814155	-0.586791	1.38957	0.271976	2.848	6.9857	-0.510153	-1.26547
477	W6 29841 0-COS- Ferro		-1.23048	0.284578	-1.14787	1.43802	-0.277526	0.531472	-1.41584	-0.190421	0.700053	0.291559	0.842339	-0.0158289	2.63227	7.16938	-0.811708	0.440082
478	Salinas	-0.59541	-0.995001	-0.0408526	-0.107634	0.353885	-0.0685546	-0.164776	-0.381749	0.867416	0.292331	0.328604	-1.02105	-0.127733	3.03562	6.73795	-1.08782	0.37079
479	UC96US23	-0.59541	0.0393024	-0.0408526	1.64485	-0.380988	-0.990638	-0.097549	-0.672888		-0.942182	0.192842	-1.22952	-0.279367	2.80735	6.89928	-0.184998	-0.0792126
480	Annapolis		-1.54494	0.409352	-0.916922	-1.10426	-0.696957	-0.461874	-0.672888	-1.14787	-1.72466	1.59522	-1.76056	-0.72967	9.21067	6.88477	-0.669339	1.47382
481	Annapolis - 4x		-2.52799	-1.29442	-1.14787	-2.58956	-0.277526	0.253876	-1.41584	-0.190421	-0.550227	0.714612	-2.07321	-1.00896	8.01681	6.31664	-0.730842	-1.77829
482	PI 251246		0.71838	1.21587	1.7899	1.43802				-0.190421	0.985323	-1.32518	0.045316	0.584652	3	6.09098	2.24538	1.09638
483	Eruption		-0.995001	-0.748473	-1.27576	-1.54394	-0.476661	1.0528	-1.00337	-0.59929	-1.16639	-0.866314	-2.07321	-0.881419	5.88996	6.3364	-0.726033	-2.21915
484	Bandit		0.327084	0.540874	-0.539132	-0.146306	1.01582	0.416709	0.613244	-0.59929	1.26185	0.216018	0.045316	0.286562	3.33628	7.04273	-0.69771	-0.534974
485	Green Forest		-0.995001	0.99496	-0.107634	0.260365	-0.0126857	0.549267	-0.381749	-0.59929	0.175913	0.513437	1.38957	0.162469	3.62059	7.55976	-0.728072	-0.376264
486	Sturgis		0.947988	-0.295227	-0.221774	0.622423	-1.40534	-0.983923	-0.0971504	-1.14787	-0.197688	-0.116262	0.532503	-0.214757	3.18587	6.44981	-0.678133	0.555707
487	Grand Rapids		1.96919	-0.295227	-0.221774	-0.632965	0.183697	0.180385	0.520305	-1.14787	-0.422799	0.484873	-0.878785	-0.0237248	2.56071	7.23878	-0.216256	0.555707
488	Iceberg		0.153275	-0.295227	-0.469412	-1.10426	-0.696957	-0.461874	-0.672888	-1.14787	-1.72466	-0.116262	-0.526712	-0.642077	2.3505	4.73286	-0.453066	-1.77829
489	La Brillante		-0.270669	-0.970142	-1.03643	-0.93874	-0.970126	-0.238026	0.148594	-0.59929	-1.21406	0.954086	0.045316	-0.462681	1.926	6.89202	-0.854996	-1.53723
490	Salinas 88		0.18344	0.55273	-0.360642	-0.785219	-0.0889146	-0.102701	0.351716	-0.59929	-0.624641	0.371505	-1.02105	-0.193006	3.1375	6.76018	-1.1162	0.616328
491	Batavia Reines des Glaces		0.498572	-0.854053	0.913034	-0.0438839	-1.40534	-0.131088	-0.0971504	0.452345	-0.651948	-0.586791	-0.7726	-0.243537	2.63227	7.93725	-0.47004	-1.26547
492	Little Gem		-0.270669	0.517384	-1.47276	0.861259	0.454043	-0.745395	-0.381749	-0.59929	-0.560845	0.826623	-0.526712	-0.172555	3.15381	5.91608	-0.363515	0.616328
493	11G99-1		-1.71864	-2.11274	-2.56884	1.5692	-0.277526	-0.672882			0.06872	-0.586791	-2.07321	-0.9303	2.848	6.52687	0.165308	-1.26547
494	ARM09-161-10-1-4		-0.938841	1.07794	0.913034	-0.947607	-0.277526	-1.64386	-1.41584		0.966291	-0.586791	-2.07321	-0.492641	2.80735	6.62571	-0.503944	1.26547
495	Capistrano		1.6453	-0.295227	-0.469412	1.09298	1.17276	1.6055	-0.0971504	-1.14787	-0.228192	0.922751	-0.526712	0.334066	2.80735	7.18331	-0.711553	1.9353
496	Cargo		-0.119416	-1.29442	-1.58818	-2.58956	-1.40534	0.444831	-0.0971504	-0.190421	0.0266201	-1.32518	0.045316	-0.735719	2.90689	5.74456	-0.884336	0.179642
497	SM13-R1 (S1117-01)		0.71838	-0.634954	-1.14787	-0.38356	1.3218	0.735282	0.409352	-0.190421	0.387358	1.4954	0.842339	0.32301	3.07039	7.32803	-0.190995	-0.945908
498	Sunbelt		-0.30464	2.11274	0.0179054	0.359116	1.51586	0.334183	0.250185	-1.14787	1.26306	-0.116262	1.38957	0.515804	2.82782	6.48845	-0.730607	1.47382

## Sheet: Traits
Abbreviation	Trait	Transformation	Note	Meaning of higher values
I16-S1	INSV incidence	bestNormalize		More susceptible
I18-S1	INSV incidence	bestNormalize		More susceptible
I19-S1	INSV incidence	bestNormalize		More susceptible
I19-S2	INSV incidence	bestNormalize		More susceptible
I19-S3	INSV incidence	bestNormalize		More susceptible
I20-B1	INSV incidence	bestNormalize		More susceptible
I20-B2	INSV incidence	bestNormalize		More susceptible
I20-B3	INSV incidence	bestNormalize		More susceptible
I20-C1	INSV incidence	bestNormalize		More susceptible
I21-B1	INSV incidence	bestNormalize		More susceptible
I21-C1	INSV incidence	bestNormalize		More susceptible
I22-S1	INSV incidence	bestNormalize		More susceptible
INSVx	INSV incidence	-	Combined data from 12 experiments	More susceptible
ACI-Lb	Anthocyanin content (ACI)	binary logarithm		Higher content of anthocyanins
SPAD-Sqrt	Chlorophyll content (SPAD)	square root		Higher content of chlorophyll
PDx	Plant development	-	Combined data from 13 experiments	More advanced stage
TFD	Thrips feeding damage	bestNormalize		More damage
